# Supplementary material for: Exploring the Relationship Between Human Social Deprivation and Animal Surrender to Shelters in British Columbia, Canada
Source: Front Vet Sci. 2021 Mar 10;8:656597. doi: 10.3389/fvets.2021.656597 (PMC8006318; doi:10.3389/fvets.2021.656597)
Supplement: Supplementary Data Sheet 2 — Ly et al. Data File. Owner surrender to BC SPCA shelters from September 1, 2016 to August 31, 2020. [file Data_Sheet_2.CSV]

	Type	Breed	Incoming.Spayed...Neutered.Status	Animal.Source	Circumstance	Surrender.Reason	year	Intake.Eval.Category	FSA	da_id	lat	long	prov	da_pop	EC_q	EC_score	SV_q	SC_score	ED_q	ED_score	RI_q	RI_score
1	Cat	Domestic Short Hair Mix	Yes	Owner Surrender	Owner Surrender	Life Change-Human Illness/Injury/CareHome/Hospital	2018-2019	Treatable-Manageable	NA	NA	NA	NA	NA	NA	NA	NA	NA	NA	NA	NA	NA	NA
3	Dog	Pit Bull Terrier Mix	Unknown	Owner Surrender	Protective Custody	Jail	2016-2017	NA	V0A	59390219	51.300669	-116.9669471	British Columbia	355	1	-0.871	4	-0.098	2	-0.425	5	1.112
4	Dog	Australian Cattle Dog/Blue Heeler Mix	No	Owner Surrender	Owner Surrender	Life Change - New Baby/Divorce/Relation Split/etc.	2018-2019	Healthy	V0A	59390219	51.300669	-116.9669471	British Columbia	355	1	-0.871	4	-0.098	2	-0.425	5	1.112
5	Dog	Labrador Retriever / Bullmastiff	Unknown	Owner Surrender	Protective Custody	Jail	2016-2017	NA	V0A	59390219	51.300669	-116.9669471	British Columbia	355	1	-0.871	4	-0.098	2	-0.425	5	1.112
18	Dog	Coonhound, Walker Mix	Yes	Owner Surrender	Owner Surrender	Behaviour - Chases Livestock/Farm Animals	2017-2018	Healthy	V0A	59010129	50.511322	-116.033036	British Columbia	427	3	-0.486	4	-0.06	3	-0.174	4	0.283
22	Dog	Bernese Mountain Dog / Labrador Retriever	No	Owner Surrender	Owner Surrender	Behaviour - Pet Has Anxiety	2019-2020	NA	V0A	59010129	50.511322	-116.033036	British Columbia	427	3	-0.486	4	-0.06	3	-0.174	4	0.283
24	Cat	Domestic Medium Hair Mix	No	Owner Surrender	Owner Surrender	Life Change-Human Illness/Injury/CareHome/Hospital	2018-2019	Healthy	V0A	59010129	50.511322	-116.033036	British Columbia	427	3	-0.486	4	-0.06	3	-0.174	4	0.283
31	Cat	Domestic Longhair Mix	Yes	Owner Surrender	Owner Surrender	Landlord Does Not Allow Pets	2016-2017	Treatable-Rehabilitatable	V0A	59010134	50.49177	-115.994123	British Columbia	607	1	-0.849	2	-0.494	4	0.501	2	-0.528
34	Cat	Domestic Medium Hair Mix	Yes	Owner Surrender	Owner Surrender	Landlord Does Not Allow Pets	2017-2018	Healthy	V0A	59010126	50.621697	-116.0795381	British Columbia	671	2	-0.767	3	-0.361	5	0.815	3	-0.159
36	Cat	Domestic Short Hair Mix	Yes	Owner Surrender	Owner Surrender	Moving/Evicted - Cant Take Pet Where Owner Going	2017-2018	Healthy	V0A	59010126	50.621697	-116.0795381	British Columbia	671	2	-0.767	3	-0.361	5	0.815	3	-0.159
37	Cat	Domestic Medium Hair Mix	Yes	Owner Surrender	Owner Surrender	Moving/Evicted - Cant Take Pet Where Owner Going	2017-2018	Healthy	V0A	59010126	50.621697	-116.0795381	British Columbia	671	2	-0.767	3	-0.361	5	0.815	3	-0.159
39	Dog	Shih Tzu Mix	Yes	Owner Surrender	Owner Surrender	Cant Afford Vet Expenses for Chronic Condition	2017-2018	Treatable-Rehabilitatable	V0A	59010126	50.621697	-116.0795381	British Columbia	671	2	-0.767	3	-0.361	5	0.815	3	-0.159
40	Cat	Domestic Short Hair Mix	Yes	Owner Surrender	Owner Surrender	Landlord Does Not Allow Pets	2017-2018	Healthy	V0A	59010140	50.412096	-116.083427	British Columbia	612	2	-0.574	2	-0.515	4	0.297	3	-0.402
41	Dog	Mastiff / Boxer	Yes	Owner Surrender	Owner Surrender	Moving House	2016-2017	Healthy	NA	NA	NA	NA	NA	NA	NA	NA	NA	NA	NA	NA	NA	NA
42	Dog	Husky / Labrador Retriever	Yes	Owner Surrender	Owner Surrender	Behaviour - Bit Another Animal	2018-2019	Treatable-Manageable	NA	NA	NA	NA	NA	NA	NA	NA	NA	NA	NA	NA	NA	NA
43	Rabbit	Havana Mix	No	Owner Surrender	Owner Surrender	Moving House	2016-2017	Healthy	NA	NA	NA	NA	NA	NA	NA	NA	NA	NA	NA	NA	NA	NA
45	Cat	Domestic Short Hair Mix	Yes	Owner Surrender	Owner Surrender	Moving/Evicted - Cant Take Pet Where Owner Going	2017-2018	Healthy	NA	NA	NA	NA	NA	NA	NA	NA	NA	NA	NA	NA	NA	NA
46	Puppy	German Shepherd / Border Collie	No	Owner Surrender	Owner Surrender	Unwanted Litter	2016-2017	NA	NA	NA	NA	NA	NA	NA	NA	NA	NA	NA	NA	NA	NA	NA
47	Puppy	German Shepherd / Border Collie	No	Owner Surrender	Owner Surrender	Unwanted Litter	2016-2017	NA	NA	NA	NA	NA	NA	NA	NA	NA	NA	NA	NA	NA	NA	NA
48	Puppy	German Shepherd / Border Collie	Yes	Owner Surrender	Owner Surrender	Unwanted Litter	2016-2017	Healthy	NA	NA	NA	NA	NA	NA	NA	NA	NA	NA	NA	NA	NA	NA
49	Puppy	German Shepherd / Border Collie	No	Owner Surrender	Owner Surrender	Unwanted Litter	2016-2017	Healthy	NA	NA	NA	NA	NA	NA	NA	NA	NA	NA	NA	NA	NA	NA
50	Puppy	German Shepherd / Border Collie	Yes	Owner Surrender	Owner Surrender	Unwanted Litter	2016-2017	Healthy	NA	NA	NA	NA	NA	NA	NA	NA	NA	NA	NA	NA	NA	NA
51	Cat	Domestic Medium Hair Mix	Yes	Owner Surrender	Owner Surrender	Moving/Evicted - Cant Take Pet Where Owner Going	2017-2018	Healthy	NA	NA	NA	NA	NA	NA	NA	NA	NA	NA	NA	NA	NA	NA
52	Rabbit	Havana Mix	No	Owner Surrender	Owner Surrender	Moving House	2016-2017	Healthy	NA	NA	NA	NA	NA	NA	NA	NA	NA	NA	NA	NA	NA	NA
53	Puppy	German Shepherd / Border Collie	No	Owner Surrender	Owner Surrender	Unwanted Litter	2016-2017	NA	NA	NA	NA	NA	NA	NA	NA	NA	NA	NA	NA	NA	NA	NA
54	Puppy	German Shepherd / Border Collie	Yes	Owner Surrender	Owner Surrender	Unwanted Litter	2016-2017	Healthy	NA	NA	NA	NA	NA	NA	NA	NA	NA	NA	NA	NA	NA	NA
55	Puppy	German Shepherd / Border Collie	No	Owner Surrender	Owner Surrender	Unwanted Litter	2016-2017	NA	NA	NA	NA	NA	NA	NA	NA	NA	NA	NA	NA	NA	NA	NA
58	Cat	Domestic Longhair Mix	No	Owner Surrender	Stray (No ID)	Feral/Free Roaming - Living on Person�s Property	2019-2020	Healthy	V0B	59030227	49.506438	-116.782836	British Columbia	446	2	-0.649	4	0.055	5	2.084	2	-0.709
59	Cat	Domestic Short Hair Mix	Yes	Owner Surrender	Owner Surrender	Cant Afford Vet Expenses for Procedure/Illness	2019-2020	NA	V0B	59010139	50.157931	-115.8163771	British Columbia	683	1	-0.865	4	-0.089	4	0.234	2	-0.675
62	Cat	Domestic Short Hair Mix	No	Owner Surrender	Owner Surrender	Allergies - Person Has Allergies To Pet	2017-2018	Healthy	V0B	59010139	50.157931	-115.8163771	British Columbia	683	1	-0.865	4	-0.089	4	0.234	2	-0.675
66	Cat	Domestic Short Hair Mix	Yes	Owner Surrender	Owner Surrender	Allergies - Person Has Allergies To Pet	2017-2018	Healthy	V0B	59010139	50.157931	-115.8163771	British Columbia	683	1	-0.865	4	-0.089	4	0.234	2	-0.675
67	Rabbit	Dutch / Lionhead	Yes	Owner Surrender	Owner Surrender	Other	2016-2017	Healthy	V0B	59030207	49.08145	-116.4478511	British Columbia	418	1	-0.811	4	-0.007	5	1.528	2	-0.548
68	Rabbit	Dutch / Lionhead	Yes	Owner Surrender	Owner Surrender	Other	2016-2017	Healthy	V0B	59030207	49.08145	-116.4478511	British Columbia	418	1	-0.811	4	-0.007	5	1.528	2	-0.548
69	Rabbit	Dutch / Lionhead	No	Owner Surrender	Owner Surrender	Other	2016-2017	Healthy	V0B	59030207	49.08145	-116.4478511	British Columbia	418	1	-0.811	4	-0.007	5	1.528	2	-0.548
70	Dog	German Shepherd Mix	Yes	Owner Surrender	Owner Surrender	Behaviour - Growls/Lunges/Claws/Hisses At Animals	2018-2019	Healthy	V0B	59030207	49.08145	-116.4478511	British Columbia	418	1	-0.811	4	-0.007	5	1.528	2	-0.548
71	Rabbit	Dutch / Lionhead	No	Owner Surrender	Owner Surrender	Other	2016-2017	Healthy	V0B	59030207	49.08145	-116.4478511	British Columbia	418	1	-0.811	4	-0.007	5	1.528	2	-0.548
72	Kitten	Domestic Medium Hair Mix	No	Owner Surrender	Owner Surrender	Unwanted Litter	2019-2020	Treatable-Rehabilitatable	V0B	59030223	49.075636	-116.438475	British Columbia	647	3	-0.546	5	0.722	5	0.68	3	-0.418
73	Kitten	Domestic Short Hair Mix	No	Owner Surrender	Owner Surrender	Unwanted Litter	2019-2020	Treatable-Rehabilitatable	V0B	59030223	49.075636	-116.438475	British Columbia	647	3	-0.546	5	0.722	5	0.68	3	-0.418
74	Kitten	Domestic Short Hair Mix	No	Owner Surrender	Owner Surrender	Unwanted Litter	2019-2020	Treatable-Rehabilitatable	V0B	59030223	49.075636	-116.438475	British Columbia	647	3	-0.546	5	0.722	5	0.68	3	-0.418
75	Kitten	Domestic Short Hair Mix	No	Owner Surrender	Owner Surrender	Unwanted Litter	2019-2020	Treatable-Rehabilitatable	V0B	59030223	49.075636	-116.438475	British Columbia	647	3	-0.546	5	0.722	5	0.68	3	-0.418
76	Kitten	Domestic Short Hair Mix	No	Owner Surrender	Owner Surrender	Abandoned By A Friend Or Relative	2017-2018	Treatable-Rehabilitatable	V0B	59030223	49.075636	-116.438475	British Columbia	647	3	-0.546	5	0.722	5	0.68	3	-0.418
77	Kitten	Domestic Short Hair Mix	No	Owner Surrender	Owner Surrender	Unwanted Litter	2019-2020	Treatable-Rehabilitatable	V0B	59030223	49.075636	-116.438475	British Columbia	647	3	-0.546	5	0.722	5	0.68	3	-0.418
79	Kitten	Domestic Short Hair Mix	No	Owner Surrender	Owner Surrender	Unwanted Litter	2019-2020	Treatable-Rehabilitatable	V0B	59030223	49.075636	-116.438475	British Columbia	647	3	-0.546	5	0.722	5	0.68	3	-0.418
80	Kitten	Domestic Short Hair Mix	No	Owner Surrender	Owner Surrender	Abandoned By A Friend Or Relative	2017-2018	Treatable-Rehabilitatable	V0B	59030223	49.075636	-116.438475	British Columbia	647	3	-0.546	5	0.722	5	0.68	3	-0.418
81	Kitten	Domestic Short Hair Mix	No	Owner Surrender	Owner Surrender	Unwanted Litter	2019-2020	Treatable-Rehabilitatable	V0B	59030223	49.075636	-116.438475	British Columbia	647	3	-0.546	5	0.722	5	0.68	3	-0.418
82	Dog	Husky Mix	Yes	Owner Surrender	Owner Surrender	Behaviour - Chases Livestock/Farm Animals	2017-2018	Healthy	V0B	59030223	49.075636	-116.438475	British Columbia	647	3	-0.546	5	0.722	5	0.68	3	-0.418
83	Dog	English Bulldog / Border Collie	Yes	Owner Surrender	Owner Surrender	Moving House	2016-2017	Treatable-Manageable	V0B	59030227	49.402984	-116.671419	British Columbia	446	2	-0.649	4	0.055	5	2.084	2	-0.709
84	Dog	German Shepherd / Border Collie	Yes	Owner Surrender	Owner Surrender	Moving House	2016-2017	Healthy	V0B	59030227	49.402984	-116.671419	British Columbia	446	2	-0.649	4	0.055	5	2.084	2	-0.709
85	Puppy	Bernese Mountain Dog / Australian Shepherd	Yes	Owner Surrender	Owner Surrender	Unwanted Litter	2018-2019	Healthy	V0B	59030227	49.402984	-116.671419	British Columbia	446	2	-0.649	4	0.055	5	2.084	2	-0.709
88	Puppy	Bernese Mountain Dog / Australian Shepherd	No	Owner Surrender	Owner Surrender	Unwanted Litter	2018-2019	Healthy	V0B	59030227	49.402984	-116.671419	British Columbia	446	2	-0.649	4	0.055	5	2.084	2	-0.709
89	Small Animal	Guinea Pig Mix	No	Owner Surrender	Owner Surrender	Other	2016-2017	Healthy	NA	NA	NA	NA	NA	NA	NA	NA	NA	NA	NA	NA	NA	NA
90	Small Animal	Guinea Pig Mix	Unknown	Owner Surrender	Owner Surrender	Other	2016-2017	Healthy	NA	NA	NA	NA	NA	NA	NA	NA	NA	NA	NA	NA	NA	NA
91	Kitten	Domestic Short Hair Mix	No	Owner Surrender	Owner Surrender	Unwanted Litter	2017-2018	Healthy	V0B	59030213	49.11117	-116.514482	British Columbia	869	1	-0.844	3	-0.196	5	1.158	3	-0.156
92	Kitten	Domestic Longhair Mix	No	Owner Surrender	Owner Surrender	Unwanted Litter	2017-2018	Healthy	V0B	59030213	49.11117	-116.514482	British Columbia	869	1	-0.844	3	-0.196	5	1.158	3	-0.156
93	Dog	German Shepherd / Australian Shepherd	No	Owner Surrender	Owner Surrender	Aggressive To Other Dogs	2016-2017	Treatable-Rehabilitatable	V0B	59030213	49.11117	-116.514482	British Columbia	869	1	-0.844	3	-0.196	5	1.158	3	-0.156
94	Cat	Domestic Short Hair Mix	Yes	Owner Surrender	Owner Surrender	Life Change - School/Travel/Holidays/Work/etc.	2018-2019	Treatable-Rehabilitatable	V0B	59030213	49.11117	-116.514482	British Columbia	869	1	-0.844	3	-0.196	5	1.158	3	-0.156
97	Dog	Siberian Husky Mix	No	Owner Surrender	Owner Surrender	Divorce	2017-2018	Treatable-Rehabilitatable	V0B	59030213	49.11117	-116.514482	British Columbia	869	1	-0.844	3	-0.196	5	1.158	3	-0.156
98	Kitten	Domestic Short Hair Mix	No	Owner Surrender	Owner Surrender	Unwanted Litter	2017-2018	Healthy	V0B	59030213	49.11117	-116.514482	British Columbia	869	1	-0.844	3	-0.196	5	1.158	3	-0.156
99	Cat	Domestic Longhair Mix	No	Owner Surrender	Owner Surrender	Too Many Cats	2017-2018	Healthy	V0B	59030213	49.11117	-116.514482	British Columbia	869	1	-0.844	3	-0.196	5	1.158	3	-0.156
100	Dog	Labrador Retriever / Australian Shepherd	Yes	Owner Surrender	Owner Surrender	Aggressive To Other Dogs	2016-2017	Healthy	V0B	59030213	49.11117	-116.514482	British Columbia	869	1	-0.844	3	-0.196	5	1.158	3	-0.156
101	Kitten	Domestic Longhair Mix	No	Owner Surrender	Owner Surrender	Too Many Cats	2017-2018	Treatable-Rehabilitatable	V0B	59030213	49.11117	-116.514482	British Columbia	869	1	-0.844	3	-0.196	5	1.158	3	-0.156
102	Dog	Nova Scotia Duck Tolling Retriever Mix	No	Owner Surrender	Owner Surrender	Other	2016-2017	Healthy	V0B	59030213	49.11117	-116.514482	British Columbia	869	1	-0.844	3	-0.196	5	1.158	3	-0.156
103	Dog	Siberian Husky Mix	No	Owner Surrender	Owner Surrender	Divorce	2017-2018	Healthy	V0B	59030213	49.11117	-116.514482	British Columbia	869	1	-0.844	3	-0.196	5	1.158	3	-0.156
104	Kitten	Domestic Short Hair Mix	No	Owner Surrender	Owner Surrender	Unwanted Litter	2017-2018	Healthy	V0B	59030213	49.11117	-116.514482	British Columbia	869	1	-0.844	3	-0.196	5	1.158	3	-0.156
105	Kitten	Domestic Short Hair Mix	No	Owner Surrender	Owner Surrender	Unwanted Litter	2016-2017	Treatable-Rehabilitatable	V0B	59030220	49.096682	-116.470413	British Columbia	681	2	-0.753	3	-0.359	5	0.713	2	-0.647
106	Kitten	Domestic Medium Hair Mix	No	Owner Surrender	Owner Surrender	Unwanted Litter	2016-2017	Healthy	V0B	59030220	49.096682	-116.470413	British Columbia	681	2	-0.753	3	-0.359	5	0.713	2	-0.647
107	Dog	German Shepherd / Rottweiler	Yes	Owner Surrender	Owner Surrender	Life Change - New Baby/Divorce/Relation Split/etc.	2019-2020	Treatable-Rehabilitatable	V0B	59030220	49.096682	-116.470413	British Columbia	681	2	-0.753	3	-0.359	5	0.713	2	-0.647
108	Kitten	Domestic Medium Hair Mix	No	Owner Surrender	Owner Surrender	Unwanted Litter	2016-2017	Healthy	V0B	59030220	49.096682	-116.470413	British Columbia	681	2	-0.753	3	-0.359	5	0.713	2	-0.647
110	Kitten	Domestic Medium Hair Mix	No	Owner Surrender	Owner Surrender	Unwanted Litter	2016-2017	Healthy	V0B	59030220	49.096682	-116.470413	British Columbia	681	2	-0.753	3	-0.359	5	0.713	2	-0.647
111	Kitten	Domestic Medium Hair Mix	Yes	Owner Surrender	Owner Surrender	Unwanted Litter	2016-2017	Treatable-Rehabilitatable	V0B	59030220	49.096682	-116.470413	British Columbia	681	2	-0.753	3	-0.359	5	0.713	2	-0.647
112	Kitten	Domestic Medium Hair Mix	No	Owner Surrender	Owner Surrender	Unwanted Litter	2016-2017	Treatable-Rehabilitatable	V0B	59030220	49.096682	-116.470413	British Columbia	681	2	-0.753	3	-0.359	5	0.713	2	-0.647
113	Dog	German Shepherd / Shiba Inu	Yes	Owner Surrender	Owner Surrender	Behaviour - Growls/Lunges/Claws/Hisses At Animals	2017-2018	Treatable-Manageable	V0B	59030220	49.096682	-116.470413	British Columbia	681	2	-0.753	3	-0.359	5	0.713	2	-0.647
114	Dog	Bloodhound Mix	Yes	Owner Surrender	Owner Surrender	Life Change - New Baby/Divorce/Relation Split/etc.	2019-2020	Unhealthy-Untreatable	V0B	59030220	49.096682	-116.470413	British Columbia	681	2	-0.753	3	-0.359	5	0.713	2	-0.647
115	Kitten	Domestic Medium Hair Mix	Yes	Owner Surrender	Owner Surrender	Unwanted Litter	2016-2017	Treatable-Rehabilitatable	V0B	59030220	49.096682	-116.470413	British Columbia	681	2	-0.753	3	-0.359	5	0.713	2	-0.647
116	Kitten	Domestic Medium Hair Mix	No	Owner Surrender	Owner Surrender	Unwanted Litter	2016-2017	Unhealthy-Untreatable	V0B	59030220	49.096682	-116.470413	British Columbia	681	2	-0.753	3	-0.359	5	0.713	2	-0.647
119	Cat	Domestic Short Hair Mix	No	Owner Surrender	Owner Surrender	No Time For Pet/Pet Is Too Much Responsibility	2017-2018	Treatable-Rehabilitatable	V0B	59030223	49.023655	-116.426625	British Columbia	647	3	-0.546	5	0.722	5	0.68	3	-0.418
121	Kitten	Domestic Short Hair Mix	Yes	Owner Surrender	Owner Surrender	Too Many Cats	2016-2017	Healthy	V0B	59030223	49.023655	-116.426625	British Columbia	647	3	-0.546	5	0.722	5	0.68	3	-0.418
122	Kitten	Domestic Short Hair Mix	No	Owner Surrender	Stray (No ID)	Found Abandoned	2017-2018	Treatable-Rehabilitatable	V0B	59030223	49.023655	-116.426625	British Columbia	647	3	-0.546	5	0.722	5	0.68	3	-0.418
125	Kitten	Domestic Short Hair Mix	No	Owner Surrender	Owner Surrender	Too Many Cats	2016-2017	Healthy	V0B	59030223	49.023655	-116.426625	British Columbia	647	3	-0.546	5	0.722	5	0.68	3	-0.418
126	Cat	Domestic Short Hair Mix	Yes	Owner Surrender	Owner Surrender	Behaviour - Pet Is Not Good With Children	2018-2019	Treatable-Rehabilitatable	V0B	59030223	49.023655	-116.426625	British Columbia	647	3	-0.546	5	0.722	5	0.68	3	-0.418
128	Kitten	Domestic Short Hair Mix	No	Owner Surrender	Stray (No ID)	Found Abandoned	2017-2018	Treatable-Rehabilitatable	V0B	59030223	49.023655	-116.426625	British Columbia	647	3	-0.546	5	0.722	5	0.68	3	-0.418
129	Kitten	Domestic Short Hair Mix	No	Owner Surrender	Owner Surrender	Other	2016-2017	Healthy	V0B	59030223	49.023655	-116.426625	British Columbia	647	3	-0.546	5	0.722	5	0.68	3	-0.418
130	Dog	Australian Cattle Dog/Blue Heeler Mix	No	Owner Surrender	Owner Surrender	Home - Children Not Ready/Not Good With Pet	2017-2018	Treatable-Rehabilitatable	V0B	59030223	49.023655	-116.426625	British Columbia	647	3	-0.546	5	0.722	5	0.68	3	-0.418
133	Kitten	Domestic Short Hair Mix	No	Owner Surrender	Stray (No ID)	Other	2017-2018	Treatable-Rehabilitatable	V0B	59030215	49.104865	-116.526239	British Columbia	626	1	-0.862	3	-0.23	5	0.982	4	0.013
134	Cat	Domestic Short Hair Mix	Yes	Owner Surrender	Owner Surrender	No Time For Pet/Pet Is Too Much Responsibility	2018-2019	Healthy	V0B	59030215	49.104865	-116.526239	British Columbia	626	1	-0.862	3	-0.23	5	0.982	4	0.013
135	Cat	Domestic Short Hair Mix	Yes	Owner Surrender	Owner Surrender	Behaviour - Housetraining/Spraying/Marking Issues	2018-2019	Treatable-Rehabilitatable	V0B	59030215	49.104865	-116.526239	British Columbia	626	1	-0.862	3	-0.23	5	0.982	4	0.013
136	Cat	Domestic Short Hair Mix	Yes	Owner Surrender	Owner Surrender	Not Housebroken	2017-2018	Treatable-Manageable	V0B	59030215	49.104865	-116.526239	British Columbia	626	1	-0.862	3	-0.23	5	0.982	4	0.013
137	Cat	Domestic Short Hair Mix	Yes	Owner Surrender	Owner Surrender	Moving House	2017-2018	Treatable-Rehabilitatable	V0B	59030213	49.098451	-116.512643	British Columbia	869	1	-0.844	3	-0.196	5	1.158	3	-0.156
140	Cat	Domestic Longhair Mix	Yes	Owner Surrender	Owner Surrender	Moving House	2017-2018	Treatable-Rehabilitatable	V0B	59030213	49.098451	-116.512643	British Columbia	869	1	-0.844	3	-0.196	5	1.158	3	-0.156
141	Dog	German Shepherd Mix	Yes	Owner Surrender	Owner Surrender	Owner Sick	2016-2017	NA	V0B	59030212	49.100467	-116.504176	British Columbia	569	2	-0.737	3	-0.216	5	0.804	4	0.354
142	Dog	Pit Bull Terrier Mix	Yes	Owner Surrender	Owner Surrender	Owner Sick	2016-2017	Healthy	V0B	59030212	49.100467	-116.504176	British Columbia	569	2	-0.737	3	-0.216	5	0.804	4	0.354
143	Dog	Pit Bull Terrier Mix	Yes	Owner Surrender	Owner Surrender	Too Many Dogs	2016-2017	Unhealthy-Untreatable	V0B	59030213	49.105336	-116.515964	British Columbia	869	1	-0.844	3	-0.196	5	1.158	3	-0.156
144	Cat	Maine Coon Mix	Yes	Owner Surrender	Stray (No ID)	Behaviour - Housetraining/Spraying/Marking Issues	2017-2018	Treatable-Manageable	V0B	59030205	49.061328	-116.598439	British Columbia	560	2	-0.636	4	-0.012	4	0.42	2	-0.697
145	Cat	Domestic Short Hair Mix	Yes	Owner Surrender	Owner Surrender	Other	2016-2017	Healthy	V0B	59030205	49.061328	-116.598439	British Columbia	560	2	-0.636	4	-0.012	4	0.42	2	-0.697
148	Kitten	Domestic Short Hair Mix	Yes	Owner Surrender	Owner Surrender	Rescue	2017-2018	Healthy	V0B	59030219	49.126411	-116.531716	British Columbia	401	1	-0.826	3	-0.315	5	0.682	2	-0.675
149	Kitten	Domestic Medium Hair Mix	No	Owner Surrender	Owner Surrender	Too Many Animals	2019-2020	Treatable-Rehabilitatable	V0B	59030219	49.126411	-116.531716	British Columbia	401	1	-0.826	3	-0.315	5	0.682	2	-0.675
150	Kitten	Domestic Medium Hair Mix	Yes	Owner Surrender	Owner Surrender	Too Many Animals	2019-2020	Treatable-Rehabilitatable	V0B	59030219	49.126411	-116.531716	British Columbia	401	1	-0.826	3	-0.315	5	0.682	2	-0.675
151	Kitten	Domestic Medium Hair Mix	No	Owner Surrender	Owner Surrender	Too Many Animals	2019-2020	Treatable-Rehabilitatable	V0B	59030219	49.126411	-116.531716	British Columbia	401	1	-0.826	3	-0.315	5	0.682	2	-0.675
153	Kitten	Domestic Longhair Mix	No	Owner Surrender	Stray (No ID)	Too Many Cats	2017-2018	Treatable-Rehabilitatable	V0B	59030219	49.126411	-116.531716	British Columbia	401	1	-0.826	3	-0.315	5	0.682	2	-0.675
157	Kitten	Domestic Medium Hair Mix	No	Owner Surrender	Owner Surrender	Other	2017-2018	Healthy	V0B	59030219	49.126411	-116.531716	British Columbia	401	1	-0.826	3	-0.315	5	0.682	2	-0.675
158	Dog	Rhodesian Ridgeback / Rottweiler	Yes	Owner Surrender	Owner Surrender	Rescue	2017-2018	Healthy	V0B	59030219	49.126411	-116.531716	British Columbia	401	1	-0.826	3	-0.315	5	0.682	2	-0.675
159	Cat	Domestic Short Hair Mix	Yes	Owner Surrender	Stray (With ID)	Too Many Cats	2017-2018	Healthy	V0B	59030219	49.126411	-116.531716	British Columbia	401	1	-0.826	3	-0.315	5	0.682	2	-0.675
160	Kitten	Domestic Medium Hair Mix	No	Owner Surrender	Stray (No ID)	Too Many Cats	2017-2018	Treatable-Rehabilitatable	V0B	59030219	49.126411	-116.531716	British Columbia	401	1	-0.826	3	-0.315	5	0.682	2	-0.675
162	Cat	Norwegian Forest Cat / Domestic Longhair	Yes	Owner Surrender	Owner Surrender	Other	2017-2018	Treatable-Manageable	V0B	59030219	49.126411	-116.531716	British Columbia	401	1	-0.826	3	-0.315	5	0.682	2	-0.675
163	Cat	Manx / Domestic Longhair	Yes	Owner Surrender	Owner Surrender	Other	2017-2018	Treatable-Rehabilitatable	V0B	59030219	49.126411	-116.531716	British Columbia	401	1	-0.826	3	-0.315	5	0.682	2	-0.675
164	Kitten	Domestic Short Hair Mix	Yes	Owner Surrender	Owner Surrender	Rescue	2017-2018	Healthy	V0B	59030219	49.126411	-116.531716	British Columbia	401	1	-0.826	3	-0.315	5	0.682	2	-0.675
165	Kitten	Domestic Medium Hair Mix	No	Owner Surrender	Owner Surrender	Too Many Animals	2019-2020	Healthy	V0B	59030219	49.126411	-116.531716	British Columbia	401	1	-0.826	3	-0.315	5	0.682	2	-0.675
173	Cat	Domestic Short Hair Mix	Yes	Owner Surrender	Owner Surrender	Other	2017-2018	Healthy	V0B	59030219	49.126411	-116.531716	British Columbia	401	1	-0.826	3	-0.315	5	0.682	2	-0.675
174	Kitten	Domestic Short Hair Mix	Yes	Owner Surrender	Owner Surrender	Too Many Animals	2018-2019	Healthy	V0B	59030219	49.126411	-116.531716	British Columbia	401	1	-0.826	3	-0.315	5	0.682	2	-0.675
177	Cat	Domestic Short Hair Mix	No	Owner Surrender	Owner Surrender	Life Change-Human Illness/Injury/CareHome/Hospital	2018-2019	Treatable-Rehabilitatable	V0B	59030219	49.126411	-116.531716	British Columbia	401	1	-0.826	3	-0.315	5	0.682	2	-0.675
180	Kitten	Domestic Medium Hair Mix	Yes	Owner Surrender	Owner Surrender	Too Many Animals	2019-2020	Treatable-Rehabilitatable	V0B	59030219	49.126411	-116.531716	British Columbia	401	1	-0.826	3	-0.315	5	0.682	2	-0.675
181	Kitten	Domestic Short Hair Mix	Yes	Owner Surrender	Owner Surrender	Rescue	2017-2018	Healthy	V0B	59030219	49.126411	-116.531716	British Columbia	401	1	-0.826	3	-0.315	5	0.682	2	-0.675
187	Kitten	Domestic Longhair Mix	No	Owner Surrender	Stray (No ID)	Too Many Cats	2017-2018	Treatable-Rehabilitatable	V0B	59030219	49.126411	-116.531716	British Columbia	401	1	-0.826	3	-0.315	5	0.682	2	-0.675
189	Cat	Domestic Short Hair Mix	Yes	Owner Surrender	Owner Surrender	Other	2017-2018	Treatable-Rehabilitatable	V0B	59030219	49.126411	-116.531716	British Columbia	401	1	-0.826	3	-0.315	5	0.682	2	-0.675
191	Kitten	Domestic Longhair Mix	No	Owner Surrender	Stray (No ID)	Too Many Cats	2017-2018	Treatable-Rehabilitatable	V0B	59030219	49.126411	-116.531716	British Columbia	401	1	-0.826	3	-0.315	5	0.682	2	-0.675
192	Dog	Catahoula Leopard Dog / Border Collie	Yes	Owner Surrender	Owner Surrender	Too Many Animals	2018-2019	Healthy	V0B	59030219	49.126411	-116.531716	British Columbia	401	1	-0.826	3	-0.315	5	0.682	2	-0.675
193	Kitten	Domestic Short Hair Mix	Yes	Owner Surrender	Owner Surrender	Rescue	2017-2018	Healthy	V0B	59030219	49.126411	-116.531716	British Columbia	401	1	-0.826	3	-0.315	5	0.682	2	-0.675
194	Kitten	Domestic Short Hair Mix	Yes	Owner Surrender	Owner Surrender	Rescue	2017-2018	Healthy	V0B	59030219	49.126411	-116.531716	British Columbia	401	1	-0.826	3	-0.315	5	0.682	2	-0.675
195	Kitten	Domestic Short Hair Mix	Yes	Owner Surrender	Owner Surrender	Too Many Animals	2018-2019	Healthy	V0B	59030219	49.126411	-116.531716	British Columbia	401	1	-0.826	3	-0.315	5	0.682	2	-0.675
196	Kitten	Domestic Longhair Mix	Yes	Owner Surrender	Stray (With ID)	Too Many Cats	2017-2018	Healthy	V0B	59030219	49.126411	-116.531716	British Columbia	401	1	-0.826	3	-0.315	5	0.682	2	-0.675
200	Cat	Domestic Short Hair Mix	Yes	Owner Surrender	Owner Surrender	Other	2017-2018	Healthy	V0B	59030219	49.126411	-116.531716	British Columbia	401	1	-0.826	3	-0.315	5	0.682	2	-0.675
203	Kitten	Domestic Short Hair Mix	No	Owner Surrender	Owner Surrender	Too Many Animals	2018-2019	Treatable-Manageable	V0B	59030219	49.126411	-116.531716	British Columbia	401	1	-0.826	3	-0.315	5	0.682	2	-0.675
204	Kitten	Domestic Short Hair Mix	Yes	Owner Surrender	Owner Surrender	Too Many Animals	2018-2019	Healthy	V0B	59030219	49.126411	-116.531716	British Columbia	401	1	-0.826	3	-0.315	5	0.682	2	-0.675
208	Kitten	Domestic Medium Hair Mix	No	Owner Surrender	Owner Surrender	Too Many Animals	2019-2020	Treatable-Rehabilitatable	V0B	59030219	49.126411	-116.531716	British Columbia	401	1	-0.826	3	-0.315	5	0.682	2	-0.675
209	Kitten	Domestic Longhair Mix	No	Owner Surrender	Stray (No ID)	Too Many Cats	2017-2018	Treatable-Rehabilitatable	V0B	59030219	49.126411	-116.531716	British Columbia	401	1	-0.826	3	-0.315	5	0.682	2	-0.675
212	Cat	Domestic Short Hair Mix	Yes	Owner Surrender	Stray (With ID)	Too Many Cats	2017-2018	Healthy	V0B	59030219	49.126411	-116.531716	British Columbia	401	1	-0.826	3	-0.315	5	0.682	2	-0.675
218	Kitten	Domestic Short Hair Mix	Yes	Owner Surrender	Owner Surrender	Too Many Animals	2018-2019	Healthy	V0B	59030219	49.126411	-116.531716	British Columbia	401	1	-0.826	3	-0.315	5	0.682	2	-0.675
219	Kitten	Domestic Short Hair Mix	Yes	Owner Surrender	Owner Surrender	Too Many Animals	2018-2019	Healthy	V0B	59030219	49.126411	-116.531716	British Columbia	401	1	-0.826	3	-0.315	5	0.682	2	-0.675
225	Kitten	Domestic Short Hair Mix	No	Owner Surrender	Owner Surrender	Too Many Animals	2018-2019	Healthy	V0B	59030219	49.126411	-116.531716	British Columbia	401	1	-0.826	3	-0.315	5	0.682	2	-0.675
227	Kitten	Domestic Short Hair Mix	Yes	Owner Surrender	Owner Surrender	Too Many Animals	2018-2019	Healthy	V0B	59030219	49.126411	-116.531716	British Columbia	401	1	-0.826	3	-0.315	5	0.682	2	-0.675
229	Kitten	Domestic Short Hair Mix	No	Owner Surrender	Stray (With ID)	Too Many Cats	2017-2018	Treatable-Rehabilitatable	V0B	59030219	49.126411	-116.531716	British Columbia	401	1	-0.826	3	-0.315	5	0.682	2	-0.675
230	Cat	Domestic Short Hair Mix	No	Owner Surrender	Owner Surrender	Owner Sick	2016-2017	Healthy	V0B	59030219	49.126411	-116.531716	British Columbia	401	1	-0.826	3	-0.315	5	0.682	2	-0.675
235	Cat	Domestic Short Hair Mix	No	Owner Surrender	Owner Surrender	Owner Sick	2016-2017	Healthy	V0B	59030219	49.126411	-116.531716	British Columbia	401	1	-0.826	3	-0.315	5	0.682	2	-0.675
236	Cat	Domestic Short Hair Mix	Yes	Owner Surrender	Stray (With ID)	Too Many Cats	2017-2018	Healthy	V0B	59030219	49.126411	-116.531716	British Columbia	401	1	-0.826	3	-0.315	5	0.682	2	-0.675
241	Cat	Domestic Longhair Mix	Yes	Owner Surrender	Owner Surrender	Too Many Animals	2017-2018	Treatable-Rehabilitatable	V0B	59030225	49.213071	-116.377908	British Columbia	420	2	-0.698	5	0.514	5	1.466	3	-0.296
242	Rabbit	Rex Mix	Yes	Owner Surrender	Owner Surrender	Too Many Animals	2017-2018	Healthy	V0B	59030225	49.213071	-116.377908	British Columbia	420	2	-0.698	5	0.514	5	1.466	3	-0.296
243	Cat	Domestic Longhair Mix	Yes	Owner Surrender	Owner Surrender	Too Many Animals	2017-2018	Treatable-Rehabilitatable	V0B	59030225	49.213071	-116.377908	British Columbia	420	2	-0.698	5	0.514	5	1.466	3	-0.296
246	Kitten	Domestic Short Hair Mix	No	Owner Surrender	Owner Surrender	Cant Afford	2017-2018	Treatable-Rehabilitatable	V0B	59010238	50.005527	-114.925332	British Columbia	429	1	-0.881	2	-0.579	3	-0.314	3	-0.313
247	Cat	Ragdoll Mix	Yes	Owner Surrender	Owner Surrender	Moving/Evicted - Cant Find Pet Friendly Housing	2017-2018	Treatable-Rehabilitatable	V0B	59010238	50.005527	-114.925332	British Columbia	429	1	-0.881	2	-0.579	3	-0.314	3	-0.313
248	Cat	Domestic Short Hair Mix	Yes	Owner Surrender	Owner Surrender	Behaviour - Pet Is Not Good With Children	2019-2020	NA	V0B	59010238	50.005527	-114.925332	British Columbia	429	1	-0.881	2	-0.579	3	-0.314	3	-0.313
249	Cat	Domestic Medium Hair Mix	Yes	Owner Surrender	Owner Surrender	Behaviour - Housetraining/Spraying/Marking Issues	2017-2018	Treatable-Rehabilitatable	V0B	59010238	50.005527	-114.925332	British Columbia	429	1	-0.881	2	-0.579	3	-0.314	3	-0.313
250	Dog	Cane Corso Mix	Yes	Owner Surrender	Owner Surrender	No Time	2016-2017	Healthy	V0B	59010238	50.005527	-114.925332	British Columbia	429	1	-0.881	2	-0.579	3	-0.314	3	-0.313
251	Kitten	Domestic Short Hair Mix	No	Owner Surrender	Owner Surrender	Cant Afford	2017-2018	Treatable-Rehabilitatable	V0B	59010238	50.005527	-114.925332	British Columbia	429	1	-0.881	2	-0.579	3	-0.314	3	-0.313
252	Dog	Coonhound, Redbone / Coonhound, Walker	No	Owner Surrender	Owner Surrender	Life Change-Human Illness/Injury/CareHome/Hospital	2018-2019	Treatable-Manageable	V0B	59010238	50.005527	-114.925332	British Columbia	429	1	-0.881	2	-0.579	3	-0.314	3	-0.313
253	Dog	Coonhound, Redbone / Coonhound, Walker	No	Owner Surrender	Owner Surrender	Life Change-Human Illness/Injury/CareHome/Hospital	2018-2019	Treatable-Manageable	V0B	59010238	50.005527	-114.925332	British Columbia	429	1	-0.881	2	-0.579	3	-0.314	3	-0.313
254	Kitten	Domestic Short Hair Mix	No	Owner Surrender	Owner Surrender	Cant Afford	2017-2018	Treatable-Rehabilitatable	V0B	59010238	50.005527	-114.925332	British Columbia	429	1	-0.881	2	-0.579	3	-0.314	3	-0.313
255	Cat	Domestic Medium Hair Mix	Yes	Owner Surrender	Owner Surrender	No Time For Pet/Pet Is Too Much Responsibility	2019-2020	Treatable-Manageable	V0B	59010238	50.005527	-114.925332	British Columbia	429	1	-0.881	2	-0.579	3	-0.314	3	-0.313
256	Cat	Ragdoll Mix	Yes	Owner Surrender	Owner Surrender	Moving/Evicted - Cant Find Pet Friendly Housing	2017-2018	Treatable-Rehabilitatable	V0B	59010238	50.005527	-114.925332	British Columbia	429	1	-0.881	2	-0.579	3	-0.314	3	-0.313
258	Dog	Boxer / Mastiff	No	Owner Surrender	Owner Surrender	No Time	2016-2017	Treatable-Manageable	V0B	59010238	50.005527	-114.925332	British Columbia	429	1	-0.881	2	-0.579	3	-0.314	3	-0.313
259	Cat	Domestic Short Hair Mix	No	Owner Surrender	Owner Surrender	Owner Had Allergies	2016-2017	Treatable-Manageable	V0B	59010238	50.005527	-114.925332	British Columbia	429	1	-0.881	2	-0.579	3	-0.314	3	-0.313
260	Dog	Golden Retriever	Yes	Owner Surrender	Owner Surrender	Other	2017-2018	Healthy	V0B	59010238	50.005527	-114.925332	British Columbia	429	1	-0.881	2	-0.579	3	-0.314	3	-0.313
261	Cat	Domestic Short Hair Mix	Yes	Owner Surrender	Owner Surrender	Not Good With Cats	2016-2017	Healthy	V0B	59010238	50.005527	-114.925332	British Columbia	429	1	-0.881	2	-0.579	3	-0.314	3	-0.313
262	Cat	Domestic Medium Hair Mix	Yes	Owner Surrender	Owner Surrender	No Time For Pet/Pet Is Too Much Responsibility	2019-2020	Treatable-Rehabilitatable	V0B	59010238	50.005527	-114.925332	British Columbia	429	1	-0.881	2	-0.579	3	-0.314	3	-0.313
264	Kitten	Domestic Short Hair Mix	No	Owner Surrender	Owner Surrender	Cant Afford	2017-2018	Treatable-Rehabilitatable	V0B	59010238	50.005527	-114.925332	British Columbia	429	1	-0.881	2	-0.579	3	-0.314	3	-0.313
266	Small Animal - Exotic	Ferret Mix	Yes	Owner Surrender	Owner Surrender	Moving/Evicted - Cant Find Pet Friendly Housing	2018-2019	NA	V0B	59010238	50.005527	-114.925332	British Columbia	429	1	-0.881	2	-0.579	3	-0.314	3	-0.313
268	Dog	German Shepherd / Alaskan Malamute	Yes	Owner Surrender	Owner Surrender	Behaviour - Too Vocal (Barking/Meowing/Howls/etc.)	2019-2020	NA	V0B	59010238	50.005527	-114.925332	British Columbia	429	1	-0.881	2	-0.579	3	-0.314	3	-0.313
270	Dog	Bloodhound Mix	Yes	Owner Surrender	Return	Behaviour - Bit A Person	2019-2020	Unhealthy-Untreatable	V0B	59010238	50.005527	-114.925332	British Columbia	429	1	-0.881	2	-0.579	3	-0.314	3	-0.313
271	Cat	Ragdoll Mix	Yes	Owner Surrender	Owner Surrender	Owner Had Allergies	2016-2017	Treatable-Manageable	V0B	59010238	50.005527	-114.925332	British Columbia	429	1	-0.881	2	-0.579	3	-0.314	3	-0.313
272	Small Animal	Guinea Pig Mix	Yes	Owner Surrender	Owner Surrender	Moving/Evicted - Cant Take Pet Where Owner Going	2019-2020	NA	V0B	59010238	50.005527	-114.925332	British Columbia	429	1	-0.881	2	-0.579	3	-0.314	3	-0.313
273	Kitten	Domestic Short Hair Mix	No	Owner Surrender	Owner Surrender	Cant Afford	2017-2018	Treatable-Rehabilitatable	V0B	59010238	50.005527	-114.925332	British Columbia	429	1	-0.881	2	-0.579	3	-0.314	3	-0.313
274	Dog	Shetland Sheepdog Mix	No	Owner Surrender	Owner Surrender	Other	2016-2017	Treatable-Rehabilitatable	NA	NA	NA	NA	NA	NA	NA	NA	NA	NA	NA	NA	NA	NA
276	Cat	Domestic Short Hair Mix	No	Owner Surrender	Owner Surrender	Too Many Animals	2018-2019	Healthy	V0B	59030225	49.213071	-116.3779081	British Columbia	420	2	-0.698	5	0.514	5	1.466	3	-0.296
277	Dog	German Shepherd Mix	Yes	Owner Surrender	Owner Surrender	Vet Costs	2016-2017	Treatable-Manageable	V0B	59030225	49.213071	-116.3779081	British Columbia	420	2	-0.698	5	0.514	5	1.466	3	-0.296
278	Kitten	Domestic Short Hair Mix	No	Owner Surrender	Owner Surrender	Unwanted Litter	2016-2017	Healthy	V0B	59030225	49.213071	-116.3779081	British Columbia	420	2	-0.698	5	0.514	5	1.466	3	-0.296
280	Kitten	Domestic Short Hair Mix	No	Owner Surrender	Owner Surrender	Unwanted Litter	2016-2017	Healthy	V0B	59030225	49.213071	-116.3779081	British Columbia	420	2	-0.698	5	0.514	5	1.466	3	-0.296
281	Kitten	Domestic Short Hair Mix	No	Owner Surrender	Owner Surrender	Too Many Animals	2018-2019	Healthy	V0B	59030225	49.213071	-116.3779081	British Columbia	420	2	-0.698	5	0.514	5	1.466	3	-0.296
282	Kitten	Domestic Short Hair Mix	No	Owner Surrender	Owner Surrender	Unwanted Litter	2016-2017	Healthy	V0B	59030225	49.213071	-116.3779081	British Columbia	420	2	-0.698	5	0.514	5	1.466	3	-0.296
285	Kitten	Domestic Longhair Mix	No	Owner Surrender	Owner Surrender	Unwanted Litter	2016-2017	Healthy	V0B	59030225	49.213071	-116.3779081	British Columbia	420	2	-0.698	5	0.514	5	1.466	3	-0.296
286	Kitten	Domestic Longhair Mix	No	Owner Surrender	Owner Surrender	Unwanted Litter	2016-2017	Healthy	V0B	59030225	49.213071	-116.3779081	British Columbia	420	2	-0.698	5	0.514	5	1.466	3	-0.296
287	Kitten	Domestic Short Hair Mix	No	Owner Surrender	Owner Surrender	Unwanted Litter	2016-2017	Healthy	V0B	59030225	49.213071	-116.3779081	British Columbia	420	2	-0.698	5	0.514	5	1.466	3	-0.296
288	Kitten	Domestic Short Hair Mix	No	Owner Surrender	Owner Surrender	Unwanted Litter	2016-2017	Healthy	V0B	59030225	49.213071	-116.3779081	British Columbia	420	2	-0.698	5	0.514	5	1.466	3	-0.296
289	Kitten	Domestic Short Hair Mix	No	Owner Surrender	Owner Surrender	Home - Other Pets Aggressive To Him/Her	2018-2019	Healthy	V0B	59030225	49.213071	-116.3779081	British Columbia	420	2	-0.698	5	0.514	5	1.466	3	-0.296
290	Puppy	German Shepherd / Rottweiler	No	Owner Surrender	Owner Surrender	Unwanted Litter	2017-2018	Healthy	V0B	59010140	50.344007	-116.312997	British Columbia	612	2	-0.574	2	-0.515	4	0.297	3	-0.402
291	Puppy	German Shepherd Mix	Yes	Owner Surrender	Owner Surrender	Unwanted Litter	2017-2018	Healthy	V0B	59010140	50.344007	-116.312997	British Columbia	612	2	-0.574	2	-0.515	4	0.297	3	-0.402
293	Puppy	German Shepherd Mix	No	Owner Surrender	Owner Surrender	Unwanted Litter	2017-2018	Healthy	V0B	59010140	50.344007	-116.312997	British Columbia	612	2	-0.574	2	-0.515	4	0.297	3	-0.402
294	Puppy	German Shepherd Mix	Yes	Owner Surrender	Owner Surrender	Unwanted Litter	2017-2018	Healthy	V0B	59010140	50.344007	-116.312997	British Columbia	612	2	-0.574	2	-0.515	4	0.297	3	-0.402
299	Puppy	German Shepherd Mix	No	Owner Surrender	Owner Surrender	Unwanted Litter	2017-2018	Healthy	V0B	59010140	50.344007	-116.312997	British Columbia	612	2	-0.574	2	-0.515	4	0.297	3	-0.402
302	Puppy	American Staffordshire Terrier / Labrador Retriever	No	Owner Surrender	Owner Surrender	Behaviour - Destructive (Chews/Digs/Scratches/etc)	2017-2018	Healthy	V0B	59010140	50.344007	-116.312997	British Columbia	612	2	-0.574	2	-0.515	4	0.297	3	-0.402
303	Dog	Bernese Mountain Dog / Boxer	No	Owner Surrender	Owner Surrender	Moving House	2017-2018	Treatable-Rehabilitatable	V0B	59010138	50.289132	-115.874537	British Columbia	540	1	-0.914	2	-0.564	4	0.43	2	-0.611
304	Kitten	Domestic Short Hair Mix	No	Owner Surrender	Owner Surrender	Unwanted Litter	2018-2019	Healthy	V0B	59010219	49.503133	-115.0632481	British Columbia	370	2	-0.736	2	-0.571	1	-1.133	5	1.071
307	Kitten	Domestic Medium Hair Mix	No	Owner Surrender	Owner Surrender	Unwanted Litter	2018-2019	Healthy	V0B	59010219	49.503133	-115.0632481	British Columbia	370	2	-0.736	2	-0.571	1	-1.133	5	1.071
308	Cat	Domestic Short Hair Mix	No	Owner Surrender	Owner Surrender	Too Many Animals	2017-2018	Treatable-Rehabilitatable	V0B	59010219	49.503133	-115.0632481	British Columbia	370	2	-0.736	2	-0.571	1	-1.133	5	1.071
309	Kitten	Domestic Medium Hair Mix	No	Owner Surrender	Owner Surrender	Unwanted Litter	2018-2019	Healthy	V0B	59010219	49.503133	-115.0632481	British Columbia	370	2	-0.736	2	-0.571	1	-1.133	5	1.071
311	Cat	Domestic Short Hair Mix	No	Owner Surrender	Owner Surrender	Too Many Animals	2017-2018	Treatable-Rehabilitatable	V0B	59010219	49.503133	-115.0632481	British Columbia	370	2	-0.736	2	-0.571	1	-1.133	5	1.071
312	Cat	Domestic Short Hair Mix	No	Owner Surrender	Owner Surrender	Too Many Animals	2017-2018	Treatable-Rehabilitatable	V0B	59010219	49.503133	-115.0632481	British Columbia	370	2	-0.736	2	-0.571	1	-1.133	5	1.071
317	Cat	Domestic Short Hair Mix	No	Owner Surrender	Owner Surrender	Too Many Animals	2017-2018	Treatable-Rehabilitatable	V0B	59010219	49.503133	-115.0632481	British Columbia	370	2	-0.736	2	-0.571	1	-1.133	5	1.071
318	Cat	Domestic Short Hair Mix	No	Owner Surrender	Owner Surrender	Too Many Animals	2017-2018	Treatable-Rehabilitatable	V0B	59010219	49.503133	-115.0632481	British Columbia	370	2	-0.736	2	-0.571	1	-1.133	5	1.071
320	Dog	Coonhound Mix	Yes	Owner Surrender	Owner Surrender	Home - Pet Is Showing Signs Of Stress In The Home	2018-2019	Healthy	V0B	59010219	49.503133	-115.0632481	British Columbia	370	2	-0.736	2	-0.571	1	-1.133	5	1.071
322	Kitten	Domestic Short Hair Mix	No	Owner Surrender	Owner Surrender	Unwanted Litter	2018-2019	Healthy	V0B	59010219	49.503133	-115.0632481	British Columbia	370	2	-0.736	2	-0.571	1	-1.133	5	1.071
325	Cat	Domestic Short Hair Mix	No	Owner Surrender	Owner Surrender	Too Many Animals	2017-2018	Treatable-Rehabilitatable	V0B	59010219	49.503133	-115.0632481	British Columbia	370	2	-0.736	2	-0.571	1	-1.133	5	1.071
326	Cat	Domestic Longhair Mix	Yes	Owner Surrender	Owner Surrender	Too Many Animals	2017-2018	Treatable-Rehabilitatable	V0B	59010219	49.503133	-115.0632481	British Columbia	370	2	-0.736	2	-0.571	1	-1.133	5	1.071
328	Cat	Domestic Short Hair Mix	No	Owner Surrender	Owner Surrender	Too Many Animals	2017-2018	Treatable-Rehabilitatable	V0B	59010219	49.503133	-115.0632481	British Columbia	370	2	-0.736	2	-0.571	1	-1.133	5	1.071
329	Cat	Domestic Medium Hair Mix	No	Owner Surrender	Owner Surrender	Too Many Animals	2017-2018	Treatable-Rehabilitatable	V0B	59010219	49.503133	-115.0632481	British Columbia	370	2	-0.736	2	-0.571	1	-1.133	5	1.071
330	Cat	Domestic Short Hair Mix	No	Owner Surrender	Owner Surrender	Too Many Animals	2017-2018	Treatable-Rehabilitatable	V0B	59010219	49.503133	-115.0632481	British Columbia	370	2	-0.736	2	-0.571	1	-1.133	5	1.071
332	Cat	Domestic Short Hair Mix	No	Owner Surrender	Owner Surrender	Home - Children Not Ready/Not Good With Pet	2019-2020	Healthy	V0B	59010219	49.503133	-115.0632481	British Columbia	370	2	-0.736	2	-0.571	1	-1.133	5	1.071
333	Cat	Domestic Short Hair Mix	No	Owner Surrender	Owner Surrender	Too Many Animals	2017-2018	Treatable-Rehabilitatable	V0B	59010219	49.503133	-115.0632481	British Columbia	370	2	-0.736	2	-0.571	1	-1.133	5	1.071
338	Cat	Domestic Medium Hair Mix	Yes	Owner Surrender	Owner Surrender	Life Change - New Baby/Divorce/Relation Split/etc.	2018-2019	Healthy	V0B	59010254	49.481254	-115.070148	British Columbia	466	1	-0.911	2	-0.611	3	-0.053	2	-0.673
339	Dog	Alaskan Malamute Mix	Yes	Owner Surrender	Owner Surrender	No Time	2017-2018	Treatable-Rehabilitatable	V0B	59010254	49.481254	-115.070148	British Columbia	466	1	-0.911	2	-0.611	3	-0.053	2	-0.673
341	Dog	Husky / Alaskan Malamute	Yes	Owner Surrender	Owner Surrender	No Time	2017-2018	Treatable-Rehabilitatable	V0B	59010254	49.481254	-115.070148	British Columbia	466	1	-0.911	2	-0.611	3	-0.053	2	-0.673
342	Cat	Domestic Short Hair Mix	Yes	Owner Surrender	Owner Surrender	Other	2016-2017	Healthy	V0B	59010217	49.498548	-115.059976	British Columbia	470	2	-0.636	3	-0.156	3	-0.29	3	-0.344
343	Cat	Domestic Short Hair Mix	Yes	Owner Surrender	Owner Surrender	Other	2016-2017	Healthy	V0B	59010217	49.498548	-115.059976	British Columbia	470	2	-0.636	3	-0.156	3	-0.29	3	-0.344
344	Cat	Domestic Longhair Mix	No	Owner Surrender	Owner Surrender	Other	2016-2017	Healthy	V0B	59010255	49.494356	-115.066788	British Columbia	1210	2	-0.67	2	-0.543	1	-0.745	4	-0.08
347	Cat	Domestic Longhair Mix	No	Owner Surrender	Owner Surrender	Other	2016-2017	Healthy	V0B	59010255	49.494356	-115.066788	British Columbia	1210	2	-0.67	2	-0.543	1	-0.745	4	-0.08
352	Dog	Pit Bull Terrier / Boxer	No	Owner Surrender	Owner Surrender	Behaviour - Pet Has Anxiety	2017-2018	Healthy	V0B	59010227	49.570886	-114.989191	British Columbia	573	1	-0.98	3	-0.309	1	-0.845	2	-0.641
356	Kitten	Domestic Medium Hair Mix	No	Owner Surrender	Owner Surrender	Feral/Free Roaming - Living on Person�s Property	2018-2019	Healthy	V0B	59010227	49.570886	-114.989191	British Columbia	573	1	-0.98	3	-0.309	1	-0.845	2	-0.641
357	Cat	Domestic Longhair Mix	Yes	Owner Surrender	Owner Surrender	Moving House	2016-2017	Treatable-Rehabilitatable	V0B	59010227	49.570886	-114.989191	British Columbia	573	1	-0.98	3	-0.309	1	-0.845	2	-0.641
358	Cat	Domestic Short Hair Mix	Yes	Owner Surrender	Owner Surrender	Moving House	2016-2017	Healthy	V0B	59010227	49.570886	-114.989191	British Columbia	573	1	-0.98	3	-0.309	1	-0.845	2	-0.641
359	Cat	Domestic Longhair Mix	Yes	Owner Surrender	Owner Surrender	Aggression	2017-2018	Treatable-Rehabilitatable	V0B	59010227	49.570886	-114.989191	British Columbia	573	1	-0.98	3	-0.309	1	-0.845	2	-0.641
361	Kitten	Domestic Short Hair Mix	No	Owner Surrender	Owner Surrender	Feral/Free Roaming - Living on Person�s Property	2018-2019	Healthy	V0B	59010227	49.570886	-114.989191	British Columbia	573	1	-0.98	3	-0.309	1	-0.845	2	-0.641
362	Kitten	Domestic Short Hair Mix	No	Owner Surrender	Owner Surrender	Feral/Free Roaming - Living on Person�s Property	2018-2019	Healthy	V0B	59010227	49.570886	-114.989191	British Columbia	573	1	-0.98	3	-0.309	1	-0.845	2	-0.641
366	Dog	Newfoundland / Alaskan Malamute	No	Owner Surrender	Owner Surrender	Moving/Evicted - Cant Take Pet Where Owner Going	2018-2019	Healthy	V0B	59010227	49.570886	-114.989191	British Columbia	573	1	-0.98	3	-0.309	1	-0.845	2	-0.641
367	Cat	Domestic Short Hair Mix	Yes	Owner Surrender	Owner Surrender	Other	2017-2018	Treatable-Rehabilitatable	V0B	59010227	49.570886	-114.989191	British Columbia	573	1	-0.98	3	-0.309	1	-0.845	2	-0.641
372	Cat	Domestic Short Hair Mix	Yes	Owner Surrender	Owner Surrender	Moving House	2017-2018	Treatable-Rehabilitatable	V0B	59010143	49.613472	-115.6282351	British Columbia	594	1	-0.812	1	-0.673	3	-0.126	2	-0.733
386	Dog	Doberman Mix	Yes	Owner Surrender	Owner Surrender	Abandoned By Tenant During Move	2016-2017	Healthy	V0B	59010143	49.613472	-115.6282351	British Columbia	594	1	-0.812	1	-0.673	3	-0.126	2	-0.733
387	Cat	Domestic Medium Hair Mix	Yes	Owner Surrender	Owner Surrender	Moving House	2017-2018	Treatable-Rehabilitatable	V0B	59010143	49.613472	-115.6282351	British Columbia	594	1	-0.812	1	-0.673	3	-0.126	2	-0.733
401	Kitten	Domestic Medium Hair Mix	No	Owner Surrender	Owner Surrender	Found Abandoned	2017-2018	Treatable-Rehabilitatable	V0B	59010213	49.272922	-115.0864971	British Columbia	604	1	-0.912	5	0.489	4	0.113	3	-0.411
403	Kitten	Domestic Medium Hair Mix	No	Owner Surrender	Owner Surrender	Found Abandoned	2017-2018	Healthy	V0B	59010213	49.272922	-115.0864971	British Columbia	604	1	-0.912	5	0.489	4	0.113	3	-0.411
404	Kitten	Domestic Short Hair Mix	No	Owner Surrender	Owner Surrender	Unwanted Litter	2016-2017	Healthy	V0B	59010213	49.272922	-115.0864971	British Columbia	604	1	-0.912	5	0.489	4	0.113	3	-0.411
406	Kitten	Domestic Longhair Mix	No	Owner Surrender	Owner Surrender	Found Abandoned	2017-2018	Healthy	V0B	59010213	49.272922	-115.0864971	British Columbia	604	1	-0.912	5	0.489	4	0.113	3	-0.411
408	Kitten	Domestic Short Hair Mix	Yes	Owner Surrender	Owner Surrender	Too Many Cats	2016-2017	Healthy	V0B	59010213	49.272922	-115.0864971	British Columbia	604	1	-0.912	5	0.489	4	0.113	3	-0.411
409	Kitten	Domestic Short Hair Mix	No	Owner Surrender	Owner Surrender	Unwanted Litter	2018-2019	Treatable-Rehabilitatable	V0B	59010213	49.272922	-115.0864971	British Columbia	604	1	-0.912	5	0.489	4	0.113	3	-0.411
411	Kitten	Domestic Short Hair Mix	No	Owner Surrender	Owner Surrender	Unwanted Litter	2016-2017	Healthy	V0B	59010213	49.272922	-115.0864971	British Columbia	604	1	-0.912	5	0.489	4	0.113	3	-0.411
412	Kitten	Siamese Mix	No	Owner Surrender	Owner Surrender	Too Many Cats	2016-2017	Healthy	V0B	59010213	49.272922	-115.0864971	British Columbia	604	1	-0.912	5	0.489	4	0.113	3	-0.411
413	Kitten	Domestic Longhair Mix	No	Owner Surrender	Owner Surrender	Unwanted Litter	2016-2017	Treatable-Manageable	V0B	59010213	49.272922	-115.0864971	British Columbia	604	1	-0.912	5	0.489	4	0.113	3	-0.411
415	Kitten	Siamese Mix	No	Owner Surrender	Owner Surrender	Too Many Cats	2016-2017	Healthy	V0B	59010213	49.272922	-115.0864971	British Columbia	604	1	-0.912	5	0.489	4	0.113	3	-0.411
417	Kitten	Domestic Short Hair Mix	No	Owner Surrender	Owner Surrender	Unwanted Litter	2016-2017	Healthy	V0B	59010213	49.272922	-115.0864971	British Columbia	604	1	-0.912	5	0.489	4	0.113	3	-0.411
418	Kitten	Domestic Short Hair Mix	No	Owner Surrender	Owner Surrender	Found Abandoned	2017-2018	Healthy	V0B	59010213	49.272922	-115.0864971	British Columbia	604	1	-0.912	5	0.489	4	0.113	3	-0.411
419	Kitten	Domestic Short Hair Mix	No	Owner Surrender	Owner Surrender	Unwanted Litter	2018-2019	Treatable-Rehabilitatable	V0B	59010213	49.272922	-115.0864971	British Columbia	604	1	-0.912	5	0.489	4	0.113	3	-0.411
421	Kitten	Domestic Short Hair Mix	No	Owner Surrender	Owner Surrender	Too Many Cats	2016-2017	Healthy	V0B	59010213	49.272922	-115.0864971	British Columbia	604	1	-0.912	5	0.489	4	0.113	3	-0.411
422	Kitten	Domestic Short Hair Mix	Yes	Owner Surrender	Owner Surrender	Too Many Cats	2016-2017	Healthy	V0B	59010213	49.272922	-115.0864971	British Columbia	604	1	-0.912	5	0.489	4	0.113	3	-0.411
426	Kitten	Domestic Short Hair Mix	No	Owner Surrender	Owner Surrender	Found Abandoned	2017-2018	Treatable-Rehabilitatable	V0B	59010213	49.272922	-115.0864971	British Columbia	604	1	-0.912	5	0.489	4	0.113	3	-0.411
427	Dog	Coonhound Mix	Yes	Owner Surrender	Owner Surrender	Other	2016-2017	Treatable-Manageable	V0B	59010213	49.272922	-115.0864971	British Columbia	604	1	-0.912	5	0.489	4	0.113	3	-0.411
428	Kitten	Domestic Short Hair Mix	Yes	Owner Surrender	Owner Surrender	Feral	2017-2018	Treatable-Rehabilitatable	V0B	59010213	49.113003	-114.9841721	British Columbia	604	1	-0.912	5	0.489	4	0.113	3	-0.411
429	Kitten	Domestic Short Hair Mix	No	Owner Surrender	Owner Surrender	Feral	2017-2018	Treatable-Rehabilitatable	V0B	59010213	49.113003	-114.9841721	British Columbia	604	1	-0.912	5	0.489	4	0.113	3	-0.411
430	Dog	Labrador Retriever / Rottweiler	Yes	Owner Surrender	Owner Surrender	No Time For Pet/Pet Is Too Much Responsibility	2019-2020	Treatable-Manageable	V0B	59010213	49.113003	-114.9841721	British Columbia	604	1	-0.912	5	0.489	4	0.113	3	-0.411
431	Kitten	Domestic Short Hair Mix	No	Owner Surrender	Owner Surrender	Feral	2017-2018	Treatable-Rehabilitatable	V0B	59010213	49.113003	-114.9841721	British Columbia	604	1	-0.912	5	0.489	4	0.113	3	-0.411
432	Kitten	Domestic Short Hair Mix	No	Owner Surrender	Owner Surrender	Feral	2017-2018	Treatable-Rehabilitatable	V0B	59010213	49.113003	-114.9841721	British Columbia	604	1	-0.912	5	0.489	4	0.113	3	-0.411
434	Dog	Border Collie Mix	No	Owner Surrender	Owner Surrender	Moving/Evicted - Cant Take Pet Where Owner Going	2017-2018	Treatable-Manageable	V0B	59030226	49.188572	-116.5417521	British Columbia	509	2	-0.771	3	-0.315	5	0.987	3	-0.446
435	Cat	Domestic Short Hair Mix	Yes	Owner Surrender	Owner Surrender	Owner Sick	2016-2017	Treatable-Rehabilitatable	V0B	59030226	49.188572	-116.5417521	British Columbia	509	2	-0.771	3	-0.315	5	0.987	3	-0.446
436	Kitten	Domestic Short Hair Mix	No	Owner Surrender	Owner Surrender	Too Many Cats	2017-2018	Treatable-Rehabilitatable	V0B	59010211	49.395456	-115.2799371	British Columbia	368	1	-0.98	3	-0.324	5	1.964	1	-1.267
437	Kitten	Domestic Medium Hair Mix	No	Owner Surrender	Stray (No ID)	Too Many Cats	2017-2018	Treatable-Rehabilitatable	V0B	59010211	49.395456	-115.2799371	British Columbia	368	1	-0.98	3	-0.324	5	1.964	1	-1.267
438	Kitten	Domestic Short Hair Mix	No	Owner Surrender	Owner Surrender	Abandoned By A Friend Or Relative	2016-2017	Treatable-Rehabilitatable	V0B	59010211	49.395456	-115.2799371	British Columbia	368	1	-0.98	3	-0.324	5	1.964	1	-1.267
439	Kitten	Domestic Medium Hair Mix	No	Owner Surrender	Stray (No ID)	Too Many Cats	2017-2018	Treatable-Rehabilitatable	V0B	59010211	49.395456	-115.2799371	British Columbia	368	1	-0.98	3	-0.324	5	1.964	1	-1.267
440	Kitten	Domestic Short Hair Mix	No	Owner Surrender	Owner Surrender	No Longer Wanted	2016-2017	Treatable-Rehabilitatable	V0B	59010211	49.395456	-115.2799371	British Columbia	368	1	-0.98	3	-0.324	5	1.964	1	-1.267
442	Kitten	Domestic Short Hair Mix	No	Owner Surrender	Owner Surrender	No Longer Wanted	2016-2017	Treatable-Rehabilitatable	V0B	59010211	49.395456	-115.2799371	British Columbia	368	1	-0.98	3	-0.324	5	1.964	1	-1.267
443	Cat	Domestic Short Hair Mix	No	Owner Surrender	Owner Surrender	Too Many Cats	2017-2018	Treatable-Rehabilitatable	V0B	59010211	49.395456	-115.2799371	British Columbia	368	1	-0.98	3	-0.324	5	1.964	1	-1.267
444	Kitten	Domestic Short Hair Mix	No	Owner Surrender	Owner Surrender	Too Many Cats	2017-2018	Treatable-Rehabilitatable	V0B	59010211	49.395456	-115.2799371	British Columbia	368	1	-0.98	3	-0.324	5	1.964	1	-1.267
445	Kitten	Domestic Medium Hair Mix	No	Owner Surrender	Owner Surrender	No Time	2017-2018	Healthy	V0B	59010211	49.395456	-115.2799371	British Columbia	368	1	-0.98	3	-0.324	5	1.964	1	-1.267
447	Kitten	Domestic Short Hair Mix	No	Owner Surrender	Owner Surrender	Too Many Cats	2017-2018	Treatable-Rehabilitatable	V0B	59010211	49.395456	-115.2799371	British Columbia	368	1	-0.98	3	-0.324	5	1.964	1	-1.267
448	Kitten	Domestic Short Hair Mix	No	Owner Surrender	Owner Surrender	Abandoned By A Friend Or Relative	2016-2017	Healthy	V0B	59010211	49.395456	-115.2799371	British Columbia	368	1	-0.98	3	-0.324	5	1.964	1	-1.267
449	Cat	Domestic Short Hair Mix	Yes	Owner Surrender	Owner Surrender	Behaviour - Too Active	2019-2020	Healthy	V0B	59010211	49.395456	-115.2799371	British Columbia	368	1	-0.98	3	-0.324	5	1.964	1	-1.267
450	Kitten	Domestic Short Hair Mix	Yes	Owner Surrender	Owner Surrender	Abandoned By A Friend Or Relative	2016-2017	Treatable-Rehabilitatable	V0B	59010211	49.395456	-115.2799371	British Columbia	368	1	-0.98	3	-0.324	5	1.964	1	-1.267
453	Kitten	Domestic Short Hair Mix	No	Owner Surrender	Owner Surrender	Abandoned By A Friend Or Relative	2016-2017	Healthy	V0B	59010211	49.395456	-115.2799371	British Columbia	368	1	-0.98	3	-0.324	5	1.964	1	-1.267
454	Cat	Domestic Short Hair Mix	Yes	Owner Surrender	Owner Surrender	Abandoned By A Friend Or Relative	2017-2018	Treatable-Rehabilitatable	V0B	59010211	49.395456	-115.2799371	British Columbia	368	1	-0.98	3	-0.324	5	1.964	1	-1.267
456	Kitten	Domestic Medium Hair Mix	No	Owner Surrender	Owner Surrender	No Time	2017-2018	Healthy	V0B	59010211	49.395456	-115.2799371	British Columbia	368	1	-0.98	3	-0.324	5	1.964	1	-1.267
457	Kitten	Domestic Short Hair Mix	Yes	Owner Surrender	Owner Surrender	Abandoned By A Friend Or Relative	2016-2017	Treatable-Rehabilitatable	V0B	59010211	49.395456	-115.2799371	British Columbia	368	1	-0.98	3	-0.324	5	1.964	1	-1.267
458	Cat	Domestic Short Hair Mix	No	Owner Surrender	Owner Surrender	Too Many Cats	2017-2018	Treatable-Rehabilitatable	V0B	59010211	49.395456	-115.2799371	British Columbia	368	1	-0.98	3	-0.324	5	1.964	1	-1.267
459	Kitten	Domestic Short Hair Mix	No	Owner Surrender	Owner Surrender	Abandoned By A Friend Or Relative	2016-2017	Treatable-Rehabilitatable	V0B	59010211	49.395456	-115.2799371	British Columbia	368	1	-0.98	3	-0.324	5	1.964	1	-1.267
460	Cat	Domestic Short Hair Mix	No	Owner Surrender	Stray (No ID)	Cant Afford Spay/Neuter	2019-2020	Healthy	V0B	59010211	49.395456	-115.2799371	British Columbia	368	1	-0.98	3	-0.324	5	1.964	1	-1.267
462	Kitten	Domestic Short Hair Mix	No	Owner Surrender	Owner Surrender	No Longer Wanted	2016-2017	Healthy	V0B	59010211	49.395456	-115.2799371	British Columbia	368	1	-0.98	3	-0.324	5	1.964	1	-1.267
463	Kitten	Domestic Short Hair Mix	Yes	Owner Surrender	Owner Surrender	No Longer Wanted	2016-2017	Healthy	V0B	59010211	49.395456	-115.2799371	British Columbia	368	1	-0.98	3	-0.324	5	1.964	1	-1.267
465	Kitten	Domestic Longhair Mix	No	Owner Surrender	Owner Surrender	Too Many Cats	2017-2018	Treatable-Rehabilitatable	V0B	59010213	49.272922	-115.086497	British Columbia	604	1	-0.912	5	0.489	4	0.113	3	-0.411
466	Cat	Domestic Longhair Mix	Yes	Owner Surrender	Owner Surrender	Too Many Cats	2016-2017	Treatable-Rehabilitatable	V0B	59010213	49.272922	-115.086497	British Columbia	604	1	-0.912	5	0.489	4	0.113	3	-0.411
467	Puppy	Plott Hound Mix	Yes	Owner Surrender	Owner Surrender	Unwanted Litter	2019-2020	Treatable-Rehabilitatable	V0B	59010213	49.272922	-115.086497	British Columbia	604	1	-0.912	5	0.489	4	0.113	3	-0.411
468	Puppy	Plott Hound Mix	Yes	Owner Surrender	Owner Surrender	Unwanted Litter	2019-2020	Treatable-Rehabilitatable	V0B	59010213	49.272922	-115.086497	British Columbia	604	1	-0.912	5	0.489	4	0.113	3	-0.411
469	Kitten	Domestic Longhair Mix	Yes	Owner Surrender	Owner Surrender	Too Many Animals	2017-2018	Healthy	V0B	59010213	49.272922	-115.086497	British Columbia	604	1	-0.912	5	0.489	4	0.113	3	-0.411
471	Kitten	Domestic Short Hair Mix	Yes	Owner Surrender	Owner Surrender	Too Many Animals	2017-2018	Healthy	V0B	59010213	49.272922	-115.086497	British Columbia	604	1	-0.912	5	0.489	4	0.113	3	-0.411
472	Puppy	Plott Hound Mix	No	Owner Surrender	Owner Surrender	Unwanted Litter	2019-2020	Treatable-Rehabilitatable	V0B	59010213	49.272922	-115.086497	British Columbia	604	1	-0.912	5	0.489	4	0.113	3	-0.411
473	Kitten	Domestic Short Hair Mix	No	Owner Surrender	Owner Surrender	Too Many Animals	2017-2018	Healthy	V0B	59010213	49.272922	-115.086497	British Columbia	604	1	-0.912	5	0.489	4	0.113	3	-0.411
474	Kitten	Domestic Short Hair Mix	No	Owner Surrender	Owner Surrender	Feral/Free Roaming - Living on Person�s Property	2018-2019	Healthy	V0B	59010213	49.272922	-115.086497	British Columbia	604	1	-0.912	5	0.489	4	0.113	3	-0.411
476	Kitten	Domestic Longhair Mix	No	Owner Surrender	Owner Surrender	Feral/Free Roaming - Living on Person�s Property	2018-2019	Healthy	V0B	59010213	49.272922	-115.086497	British Columbia	604	1	-0.912	5	0.489	4	0.113	3	-0.411
477	Cat	Domestic Medium Hair Mix	No	Owner Surrender	Owner Surrender	Cant Afford Vet Expenses for Procedure/Illness	2018-2019	Treatable-Rehabilitatable	V0B	59010213	49.272922	-115.086497	British Columbia	604	1	-0.912	5	0.489	4	0.113	3	-0.411
480	Puppy	Plott Hound Mix	No	Owner Surrender	Owner Surrender	Unwanted Litter	2019-2020	Treatable-Rehabilitatable	V0B	59010213	49.272922	-115.086497	British Columbia	604	1	-0.912	5	0.489	4	0.113	3	-0.411
483	Puppy	Siberian Husky / German Shepherd	No	Owner Surrender	Owner Surrender	Home - Other Pets Aggressive To Him/Her	2017-2018	Healthy	V0B	59010212	49.219346	-115.207149	British Columbia	489	1	-1.03	2	-0.616	4	0.144	2	-0.709
484	Kitten	Domestic Short Hair Mix	No	Owner Surrender	Owner Surrender	Landlord Does Not Allow Pets	2016-2017	Treatable-Manageable	V0B	59010212	49.219346	-115.207149	British Columbia	489	1	-1.03	2	-0.616	4	0.144	2	-0.709
485	Kitten	Domestic Short Hair Mix	No	Owner Surrender	Owner Surrender	Landlord Does Not Allow Pets	2016-2017	Treatable-Manageable	V0B	59010212	49.219346	-115.207149	British Columbia	489	1	-1.03	2	-0.616	4	0.144	2	-0.709
488	Kitten	Domestic Short Hair Mix	No	Owner Surrender	Owner Surrender	Landlord Does Not Allow Pets	2016-2017	Treatable-Manageable	V0B	59010212	49.219346	-115.207149	British Columbia	489	1	-1.03	2	-0.616	4	0.144	2	-0.709
491	Cat	Domestic Short Hair Mix	Yes	Owner Surrender	Owner Surrender	Life Change-Human Illness/Injury/CareHome/Hospital	2018-2019	Treatable-Rehabilitatable	V0B	59010212	49.219346	-115.207149	British Columbia	489	1	-1.03	2	-0.616	4	0.144	2	-0.709
496	Rabbit	Rex / Flemish Giant	No	Owner Surrender	Owner Surrender	Unwanted Litter	2019-2020	Treatable-Rehabilitatable	V0B	59030225	49.156522	-116.334129	British Columbia	420	2	-0.698	5	0.514	5	1.466	3	-0.296
497	Rabbit	Rex / Flemish Giant	Yes	Owner Surrender	Owner Surrender	Unwanted Litter	2019-2020	Treatable-Rehabilitatable	V0B	59030225	49.156522	-116.334129	British Columbia	420	2	-0.698	5	0.514	5	1.466	3	-0.296
498	Rabbit	Rex / Flemish Giant	Yes	Owner Surrender	Owner Surrender	Unwanted Litter	2019-2020	Healthy	V0B	59030225	49.156522	-116.334129	British Columbia	420	2	-0.698	5	0.514	5	1.466	3	-0.296
499	Rabbit	Rex / Flemish Giant	No	Owner Surrender	Owner Surrender	Unwanted Litter	2019-2020	Treatable-Rehabilitatable	V0B	59030225	49.156522	-116.334129	British Columbia	420	2	-0.698	5	0.514	5	1.466	3	-0.296
500	Kitten	Domestic Short Hair Mix	No	Owner Surrender	Owner Surrender	Unable To Find Home	2016-2017	Healthy	V0B	59030225	49.156522	-116.334129	British Columbia	420	2	-0.698	5	0.514	5	1.466	3	-0.296
501	Rabbit	Rex / Flemish Giant	No	Owner Surrender	Owner Surrender	Unwanted Litter	2019-2020	Healthy	V0B	59030225	49.156522	-116.334129	British Columbia	420	2	-0.698	5	0.514	5	1.466	3	-0.296
502	Rabbit	Rex Mix	No	Owner Surrender	Owner Surrender	Unwanted Litter	2019-2020	Healthy	V0B	59030225	49.156522	-116.334129	British Columbia	420	2	-0.698	5	0.514	5	1.466	3	-0.296
503	Rabbit	Rex / Flemish Giant	Yes	Owner Surrender	Owner Surrender	Unwanted Litter	2019-2020	Treatable-Rehabilitatable	V0B	59030225	49.156522	-116.334129	British Columbia	420	2	-0.698	5	0.514	5	1.466	3	-0.296
504	Rabbit	Rex / Flemish Giant	No	Owner Surrender	Owner Surrender	Unwanted Litter	2019-2020	Healthy	V0B	59030225	49.156522	-116.334129	British Columbia	420	2	-0.698	5	0.514	5	1.466	3	-0.296
505	Dog	Border Collie / Australian Cattle Dog/Blue Heeler	Yes	Owner Surrender	Owner Surrender	Other	2016-2017	Healthy	V0B	59030225	49.156522	-116.334129	British Columbia	420	2	-0.698	5	0.514	5	1.466	3	-0.296
506	Rabbit	Rex / Flemish Giant	No	Owner Surrender	Owner Surrender	Unwanted Litter	2019-2020	Treatable-Rehabilitatable	V0B	59030225	49.156522	-116.334129	British Columbia	420	2	-0.698	5	0.514	5	1.466	3	-0.296
507	Rabbit	Rex / Flemish Giant	Yes	Owner Surrender	Owner Surrender	Unwanted Litter	2019-2020	Treatable-Rehabilitatable	V0B	59030225	49.156522	-116.334129	British Columbia	420	2	-0.698	5	0.514	5	1.466	3	-0.296
508	Rabbit	Rex / Flemish Giant	No	Owner Surrender	Owner Surrender	Unwanted Litter	2019-2020	Healthy	V0B	59030225	49.156522	-116.334129	British Columbia	420	2	-0.698	5	0.514	5	1.466	3	-0.296
509	Rabbit	Rex / Flemish Giant	No	Owner Surrender	Owner Surrender	Unwanted Litter	2019-2020	Healthy	V0B	59030225	49.156522	-116.334129	British Columbia	420	2	-0.698	5	0.514	5	1.466	3	-0.296
510	Rabbit	Rex / Flemish Giant	No	Owner Surrender	Owner Surrender	Unwanted Litter	2019-2020	Treatable-Rehabilitatable	V0B	59030225	49.156522	-116.334129	British Columbia	420	2	-0.698	5	0.514	5	1.466	3	-0.296
511	Rabbit	Rex / Flemish Giant	No	Owner Surrender	Owner Surrender	Unwanted Litter	2019-2020	Treatable-Rehabilitatable	V0B	59030225	49.156522	-116.334129	British Columbia	420	2	-0.698	5	0.514	5	1.466	3	-0.296
512	Kitten	Domestic Short Hair Mix	No	Owner Surrender	Owner Surrender	Too Many Animals	2018-2019	Treatable-Rehabilitatable	V0B	59030225	49.156522	-116.334129	British Columbia	420	2	-0.698	5	0.514	5	1.466	3	-0.296
513	Kitten	Domestic Short Hair Mix	No	Owner Surrender	Owner Surrender	Too Many Animals	2018-2019	Treatable-Rehabilitatable	V0B	59030225	49.156522	-116.334129	British Columbia	420	2	-0.698	5	0.514	5	1.466	3	-0.296
514	Rabbit	Rex / Flemish Giant	No	Owner Surrender	Owner Surrender	Unwanted Litter	2019-2020	Treatable-Rehabilitatable	V0B	59030225	49.156522	-116.334129	British Columbia	420	2	-0.698	5	0.514	5	1.466	3	-0.296
515	Rabbit	Rex / Flemish Giant	No	Owner Surrender	Owner Surrender	Unwanted Litter	2019-2020	Healthy	V0B	59030225	49.156522	-116.334129	British Columbia	420	2	-0.698	5	0.514	5	1.466	3	-0.296
516	Kitten	Domestic Short Hair Mix	No	Owner Surrender	Owner Surrender	Too Many Animals	2018-2019	Treatable-Rehabilitatable	V0B	59030225	49.156522	-116.334129	British Columbia	420	2	-0.698	5	0.514	5	1.466	3	-0.296
517	Kitten	Domestic Short Hair Mix	No	Owner Surrender	Owner Surrender	Too Many Animals	2018-2019	Treatable-Rehabilitatable	V0B	59030225	49.156522	-116.334129	British Columbia	420	2	-0.698	5	0.514	5	1.466	3	-0.296
518	Rabbit	Rex / Flemish Giant	No	Owner Surrender	Owner Surrender	Unwanted Litter	2019-2020	Healthy	V0B	59030225	49.156522	-116.334129	British Columbia	420	2	-0.698	5	0.514	5	1.466	3	-0.296
520	Kitten	Domestic Short Hair Mix	No	Owner Surrender	Owner Surrender	Too Many Animals	2018-2019	Treatable-Rehabilitatable	V0B	59030225	49.156522	-116.334129	British Columbia	420	2	-0.698	5	0.514	5	1.466	3	-0.296
521	Rabbit	Rex / Flemish Giant	No	Owner Surrender	Owner Surrender	Unwanted Litter	2019-2020	Healthy	V0B	59030225	49.156522	-116.334129	British Columbia	420	2	-0.698	5	0.514	5	1.466	3	-0.296
522	Kitten	Domestic Short Hair Mix	No	Owner Surrender	Owner Surrender	Unable To Find Home	2016-2017	Healthy	V0B	59030225	49.156522	-116.334129	British Columbia	420	2	-0.698	5	0.514	5	1.466	3	-0.296
523	Kitten	Domestic Short Hair Mix	No	Owner Surrender	Owner Surrender	Too Many Cats	2016-2017	Healthy	V0B	59030225	49.156522	-116.334129	British Columbia	420	2	-0.698	5	0.514	5	1.466	3	-0.296
525	Kitten	Domestic Short Hair Mix	No	Owner Surrender	Owner Surrender	Too Many Animals	2018-2019	Treatable-Rehabilitatable	V0B	59030225	49.156522	-116.334129	British Columbia	420	2	-0.698	5	0.514	5	1.466	3	-0.296
526	Kitten	Domestic Short Hair Mix	No	Owner Surrender	Owner Surrender	Too Many Animals	2018-2019	Treatable-Rehabilitatable	V0B	59030225	49.156522	-116.334129	British Columbia	420	2	-0.698	5	0.514	5	1.466	3	-0.296
527	Rabbit	Rex / Flemish Giant	No	Owner Surrender	Owner Surrender	Unwanted Litter	2019-2020	Treatable-Rehabilitatable	V0B	59030225	49.156522	-116.334129	British Columbia	420	2	-0.698	5	0.514	5	1.466	3	-0.296
528	Kitten	Domestic Short Hair Mix	No	Owner Surrender	Owner Surrender	Too Many Animals	2018-2019	Treatable-Rehabilitatable	V0B	59030225	49.156522	-116.334129	British Columbia	420	2	-0.698	5	0.514	5	1.466	3	-0.296
529	Kitten	Domestic Medium Hair Mix	No	Owner Surrender	Owner Surrender	Too Many Animals	2018-2019	Treatable-Rehabilitatable	V0B	59030225	49.156522	-116.334129	British Columbia	420	2	-0.698	5	0.514	5	1.466	3	-0.296
530	Rabbit	Rex Mix	No	Owner Surrender	Owner Surrender	Unwanted Litter	2019-2020	Treatable-Rehabilitatable	V0B	59030225	49.156522	-116.334129	British Columbia	420	2	-0.698	5	0.514	5	1.466	3	-0.296
531	Rabbit	Rex / Flemish Giant	No	Owner Surrender	Owner Surrender	Unwanted Litter	2019-2020	Healthy	V0B	59030225	49.156522	-116.334129	British Columbia	420	2	-0.698	5	0.514	5	1.466	3	-0.296
532	Kitten	Domestic Short Hair Mix	No	Owner Surrender	Owner Surrender	Too Many Animals	2019-2020	Healthy	V0B	59030228	49.643571	-116.8174921	British Columbia	472	3	-0.545	4	-0.082	5	1.913	3	-0.281
533	Kitten	Domestic Short Hair Mix	No	Owner Surrender	Owner Surrender	Too Many Animals	2019-2020	Healthy	V0B	59030228	49.643571	-116.8174921	British Columbia	472	3	-0.545	4	-0.082	5	1.913	3	-0.281
534	Kitten	Domestic Short Hair Mix	No	Owner Surrender	Owner Surrender	Too Many Animals	2019-2020	NA	V0B	59030228	49.643571	-116.8174921	British Columbia	472	3	-0.545	4	-0.082	5	1.913	3	-0.281
535	Cat	Domestic Short Hair Mix	No	Owner Surrender	Owner Surrender	Too Many Animals	2019-2020	Healthy	V0B	59030228	49.643571	-116.8174921	British Columbia	472	3	-0.545	4	-0.082	5	1.913	3	-0.281
536	Kitten	Domestic Short Hair Mix	No	Owner Surrender	Owner Surrender	Too Many Animals	2019-2020	Healthy	V0B	59030228	49.643571	-116.8174921	British Columbia	472	3	-0.545	4	-0.082	5	1.913	3	-0.281
537	Kitten	Domestic Short Hair Mix	Yes	Owner Surrender	Owner Surrender	Too Many Animals	2019-2020	NA	V0B	59030228	49.643571	-116.8174921	British Columbia	472	3	-0.545	4	-0.082	5	1.913	3	-0.281
538	Kitten	Domestic Medium Hair Mix	No	Owner Surrender	Owner Surrender	Pregnant - Animal Is Pregnant	2019-2020	Treatable-Rehabilitatable	V0B	59030228	49.643571	-116.8174921	British Columbia	472	3	-0.545	4	-0.082	5	1.913	3	-0.281
539	Kitten	Domestic Medium Hair Mix	Yes	Owner Surrender	Owner Surrender	Too Many Animals	2019-2020	Healthy	V0B	59030228	49.643571	-116.8174921	British Columbia	472	3	-0.545	4	-0.082	5	1.913	3	-0.281
540	Kitten	Domestic Short Hair Mix	No	Owner Surrender	Owner Surrender	Too Many Animals	2019-2020	NA	V0B	59030228	49.643571	-116.8174921	British Columbia	472	3	-0.545	4	-0.082	5	1.913	3	-0.281
541	Kitten	Domestic Short Hair Mix	No	Owner Surrender	Owner Surrender	Too Many Animals	2019-2020	Healthy	V0B	59030228	49.643571	-116.8174921	British Columbia	472	3	-0.545	4	-0.082	5	1.913	3	-0.281
542	Kitten	Domestic Medium Hair Mix	No	Owner Surrender	Owner Surrender	Too Many Animals	2019-2020	Treatable-Rehabilitatable	V0B	59030228	49.643571	-116.8174921	British Columbia	472	3	-0.545	4	-0.082	5	1.913	3	-0.281
543	Kitten	Domestic Short Hair Mix	No	Owner Surrender	Owner Surrender	Too Many Animals	2019-2020	NA	V0B	59030228	49.643571	-116.8174921	British Columbia	472	3	-0.545	4	-0.082	5	1.913	3	-0.281
546	Kitten	Domestic Short Hair Mix	No	Owner Surrender	Owner Surrender	Unwanted Litter	2019-2020	NA	V0B	59010208	49.338494	-115.9093991	British Columbia	470	1	-0.917	3	-0.284	5	0.822	2	-0.546
548	Kitten	Domestic Medium Hair Mix	No	Owner Surrender	Owner Surrender	Abandoned By A Friend Or Relative	2017-2018	Treatable-Rehabilitatable	V0B	59010208	49.338494	-115.9093991	British Columbia	470	1	-0.917	3	-0.284	5	0.822	2	-0.546
549	Kitten	Domestic Short Hair Mix	No	Owner Surrender	Owner Surrender	Unwanted Litter	2019-2020	NA	V0B	59010208	49.338494	-115.9093991	British Columbia	470	1	-0.917	3	-0.284	5	0.822	2	-0.546
550	Kitten	Domestic Short Hair Mix	No	Owner Surrender	Owner Surrender	Unwanted Litter	2019-2020	NA	V0B	59010208	49.338494	-115.9093991	British Columbia	470	1	-0.917	3	-0.284	5	0.822	2	-0.546
552	Kitten	Domestic Short Hair Mix	No	Owner Surrender	Owner Surrender	Unwanted Litter	2019-2020	NA	V0B	59010208	49.338494	-115.9093991	British Columbia	470	1	-0.917	3	-0.284	5	0.822	2	-0.546
554	Cat	Domestic Short Hair Mix	No	Owner Surrender	Owner Surrender	Unwanted Litter	2019-2020	NA	V0B	59010208	49.338494	-115.9093991	British Columbia	470	1	-0.917	3	-0.284	5	0.822	2	-0.546
555	Kitten	Domestic Short Hair Mix	No	Owner Surrender	Owner Surrender	Unwanted Litter	2019-2020	NA	V0B	59010208	49.338494	-115.9093991	British Columbia	470	1	-0.917	3	-0.284	5	0.822	2	-0.546
556	Kitten	Domestic Short Hair Mix	No	Owner Surrender	Owner Surrender	Unwanted Litter	2019-2020	NA	V0B	59010208	49.338494	-115.9093991	British Columbia	470	1	-0.917	3	-0.284	5	0.822	2	-0.546
557	Kitten	Domestic Short Hair Mix	No	Owner Surrender	Owner Surrender	Unwanted Litter	2019-2020	NA	V0B	59010208	49.338494	-115.9093991	British Columbia	470	1	-0.917	3	-0.284	5	0.822	2	-0.546
559	Kitten	Domestic Short Hair Mix	No	Owner Surrender	Owner Surrender	Unwanted Litter	2019-2020	NA	V0B	59010208	49.338494	-115.9093991	British Columbia	470	1	-0.917	3	-0.284	5	0.822	2	-0.546
563	Kitten	Domestic Short Hair Mix	No	Owner Surrender	Owner Surrender	Unwanted Litter	2019-2020	NA	V0B	59010208	49.338494	-115.9093991	British Columbia	470	1	-0.917	3	-0.284	5	0.822	2	-0.546
564	Cat	Domestic Short Hair Mix	No	Owner Surrender	Stray (No ID)	Feral/Free Roaming - Living on Person�s Property	2019-2020	Healthy	V0B	59030237	49.762059	-116.8562911	British Columbia	459	1	-0.904	5	0.56	5	0.701	3	-0.311
568	Dog	Irish Wolfhound / Great Pyrenees	No	Owner Surrender	Owner Surrender	Moving/Evicted - Cant Take Pet Where Owner Going	2019-2020	Healthy	V0B	59030237	49.762059	-116.8562911	British Columbia	459	1	-0.904	5	0.56	5	0.701	3	-0.311
574	Kitten	Domestic Short Hair Mix	No	Owner Surrender	Owner Surrender	Cant Afford	2016-2017	Healthy	V0B	59030237	49.762059	-116.8562911	British Columbia	459	1	-0.904	5	0.56	5	0.701	3	-0.311
606	Kitten	Domestic Medium Hair Mix	No	Owner Surrender	Owner Surrender	Unwanted Litter	2018-2019	Healthy	V0B	59010142	49.814919	-115.68468	British Columbia	455	2	-0.765	3	-0.325	4	0.396	2	-0.584
608	Dog	Labrador Retriever Mix	Yes	Owner Surrender	Owner Surrender	No Time For Pet/Pet Is Too Much Responsibility	2017-2018	Treatable-Rehabilitatable	V0B	59010142	49.814919	-115.68468	British Columbia	455	2	-0.765	3	-0.325	4	0.396	2	-0.584
612	Kitten	Domestic Short Hair Mix	Yes	Owner Surrender	Owner Surrender	Unwanted Litter	2018-2019	Healthy	V0B	59010142	49.814919	-115.68468	British Columbia	455	2	-0.765	3	-0.325	4	0.396	2	-0.584
617	Kitten	Domestic Short Hair Mix	No	Owner Surrender	Owner Surrender	Other	2016-2017	Treatable-Rehabilitatable	V0B	59010229	49.730066	-114.8892491	British Columbia	466	3	-0.477	1	-0.915	1	-0.828	3	-0.322
619	Kitten	Domestic Short Hair Mix	No	Owner Surrender	Transfer In	Life Change-Human Illness/Injury/CareHome/Hospital	2018-2019	Healthy	V0B	59010229	49.730066	-114.8892491	British Columbia	466	3	-0.477	1	-0.915	1	-0.828	3	-0.322
623	Cat	Domestic Short Hair Mix	No	Owner Surrender	Transfer In	Life Change-Human Illness/Injury/CareHome/Hospital	2018-2019	Healthy	V0B	59010229	49.730066	-114.8892491	British Columbia	466	3	-0.477	1	-0.915	1	-0.828	3	-0.322
624	Cat	Domestic Short Hair Mix	No	Owner Surrender	Owner Surrender	Too Many Animals	2017-2018	Healthy	V0B	59010229	49.730066	-114.8892491	British Columbia	466	3	-0.477	1	-0.915	1	-0.828	3	-0.322
625	Cat	Domestic Short Hair Mix	No	Owner Surrender	Owner Surrender	Life Change-Human Illness/Injury/CareHome/Hospital	2017-2018	Healthy	V0B	59010229	49.730066	-114.8892491	British Columbia	466	3	-0.477	1	-0.915	1	-0.828	3	-0.322
626	Cat	Domestic Short Hair Mix	No	Owner Surrender	Stray (No ID)	Feral/Free Roaming - Living on Person�s Property	2017-2018	Healthy	V0B	59010229	49.730066	-114.8892491	British Columbia	466	3	-0.477	1	-0.915	1	-0.828	3	-0.322
627	Cat	Domestic Short Hair Mix	No	Owner Surrender	Owner Surrender	Other	2016-2017	Treatable-Rehabilitatable	V0B	59010229	49.730066	-114.8892491	British Columbia	466	3	-0.477	1	-0.915	1	-0.828	3	-0.322
628	Cat	Domestic Short Hair Mix	No	Owner Surrender	Transfer In	Life Change-Human Illness/Injury/CareHome/Hospital	2018-2019	Healthy	V0B	59010229	49.730066	-114.8892491	British Columbia	466	3	-0.477	1	-0.915	1	-0.828	3	-0.322
629	Kitten	Domestic Short Hair Mix	No	Owner Surrender	Owner Surrender	Other	2016-2017	Treatable-Rehabilitatable	V0B	59010229	49.730066	-114.8892491	British Columbia	466	3	-0.477	1	-0.915	1	-0.828	3	-0.322
630	Kitten	Domestic Short Hair Mix	No	Owner Surrender	Owner Surrender	Other	2016-2017	Treatable-Rehabilitatable	V0B	59010229	49.730066	-114.8892491	British Columbia	466	3	-0.477	1	-0.915	1	-0.828	3	-0.322
631	Cat	Domestic Medium Hair Mix	No	Owner Surrender	Transfer In	Life Change-Human Illness/Injury/CareHome/Hospital	2018-2019	Healthy	V0B	59010229	49.730066	-114.8892491	British Columbia	466	3	-0.477	1	-0.915	1	-0.828	3	-0.322
633	Cat	Domestic Short Hair Mix	No	Owner Surrender	NA	Moving House	2016-2017	NA	V0B	59010229	49.730066	-114.8892491	British Columbia	466	3	-0.477	1	-0.915	1	-0.828	3	-0.322
634	Cat	Domestic Short Hair Mix	No	Owner Surrender	Owner Surrender	Unable To Find Home	2016-2017	Healthy	V0B	59010229	49.730066	-114.8892491	British Columbia	466	3	-0.477	1	-0.915	1	-0.828	3	-0.322
636	Cat	Domestic Medium Hair Mix	No	Owner Surrender	Transfer In	Life Change-Human Illness/Injury/CareHome/Hospital	2018-2019	Healthy	V0B	59010229	49.730066	-114.8892491	British Columbia	466	3	-0.477	1	-0.915	1	-0.828	3	-0.322
637	Dog	Pomeranian / Chihuahua	No	Owner Surrender	Owner Surrender	Snapping At Children	2016-2017	Healthy	V0B	59010229	49.730066	-114.8892491	British Columbia	466	3	-0.477	1	-0.915	1	-0.828	3	-0.322
640	Dog	Labrador Retriever Mix	Yes	Owner Surrender	Owner Surrender	Moving/Evicted - Cant Find Pet Friendly Housing	2019-2020	NA	V0B	59010229	49.730066	-114.8892491	British Columbia	466	3	-0.477	1	-0.915	1	-0.828	3	-0.322
641	Kitten	Domestic Short Hair Mix	No	Owner Surrender	Owner Surrender	Other	2016-2017	Treatable-Rehabilitatable	V0B	59010229	49.730066	-114.8892491	British Columbia	466	3	-0.477	1	-0.915	1	-0.828	3	-0.322
643	Kitten	Domestic Short Hair Mix	No	Owner Surrender	Owner Surrender	Other	2016-2017	Treatable-Rehabilitatable	V0B	59010229	49.730066	-114.8892491	British Columbia	466	3	-0.477	1	-0.915	1	-0.828	3	-0.322
646	Kitten	Domestic Short Hair Mix	No	Owner Surrender	Owner Surrender	Too Many Animals	2017-2018	Healthy	V0B	59010229	49.730066	-114.8892491	British Columbia	466	3	-0.477	1	-0.915	1	-0.828	3	-0.322
650	Cat	Domestic Short Hair Mix	No	Owner Surrender	Owner Surrender	Unable To Find Home	2016-2017	Healthy	V0B	59010229	49.730066	-114.8892491	British Columbia	466	3	-0.477	1	-0.915	1	-0.828	3	-0.322
651	Cat	Domestic Short Hair Mix	Yes	Owner Surrender	Owner Surrender	No Time	2016-2017	Treatable-Rehabilitatable	V0B	59010229	49.730066	-114.8892491	British Columbia	466	3	-0.477	1	-0.915	1	-0.828	3	-0.322
652	Cat	Domestic Short Hair Mix	No	Owner Surrender	Transfer In	Life Change-Human Illness/Injury/CareHome/Hospital	2018-2019	Healthy	V0B	59010229	49.730066	-114.8892491	British Columbia	466	3	-0.477	1	-0.915	1	-0.828	3	-0.322
653	Kitten	Domestic Short Hair Mix	No	Owner Surrender	Owner Surrender	Too Many Animals	2017-2018	Healthy	V0B	59010229	49.730066	-114.8892491	British Columbia	466	3	-0.477	1	-0.915	1	-0.828	3	-0.322
655	Cat	Domestic Short Hair Mix	No	Owner Surrender	Owner Surrender	Found Abandoned	2017-2018	Treatable-Rehabilitatable	V0B	59010229	49.730066	-114.8892491	British Columbia	466	3	-0.477	1	-0.915	1	-0.828	3	-0.322
657	Kitten	Domestic Short Hair Mix	No	Owner Surrender	Owner Surrender	Other	2016-2017	Treatable-Rehabilitatable	V0B	59010229	49.730066	-114.8892491	British Columbia	466	3	-0.477	1	-0.915	1	-0.828	3	-0.322
658	Cat	Domestic Short Hair Mix	No	Owner Surrender	Owner Surrender	Other	2016-2017	Treatable-Rehabilitatable	V0B	59010229	49.730066	-114.8892491	British Columbia	466	3	-0.477	1	-0.915	1	-0.828	3	-0.322
659	Cat	Domestic Short Hair Mix	No	Owner Surrender	Owner Surrender	Too Many Animals	2017-2018	Healthy	V0B	59010229	49.730066	-114.8892491	British Columbia	466	3	-0.477	1	-0.915	1	-0.828	3	-0.322
661	Cat	Domestic Medium Hair Mix	Yes	Owner Surrender	Owner Surrender	Found Abandoned	2017-2018	Treatable-Rehabilitatable	V0B	59010229	49.730066	-114.8892491	British Columbia	466	3	-0.477	1	-0.915	1	-0.828	3	-0.322
662	Kitten	Domestic Short Hair Mix	No	Owner Surrender	Owner Surrender	Too Many Animals	2017-2018	Healthy	V0B	59010229	49.730066	-114.8892491	British Columbia	466	3	-0.477	1	-0.915	1	-0.828	3	-0.322
664	Cat	Domestic Short Hair Mix	Yes	Owner Surrender	Owner Surrender	Unable To Find Home	2016-2017	Healthy	V0B	59010229	49.730066	-114.8892491	British Columbia	466	3	-0.477	1	-0.915	1	-0.828	3	-0.322
666	Cat	Domestic Medium Hair Mix	No	Owner Surrender	Owner Surrender	Life Change-Human Illness/Injury/CareHome/Hospital	2017-2018	Healthy	V0B	59010229	49.730066	-114.8892491	British Columbia	466	3	-0.477	1	-0.915	1	-0.828	3	-0.322
667	Cat	Domestic Short Hair Mix	No	Owner Surrender	Owner Surrender	Unable To Find Home	2016-2017	Treatable-Rehabilitatable	V0B	59010229	49.730066	-114.8892491	British Columbia	466	3	-0.477	1	-0.915	1	-0.828	3	-0.322
668	Cat	Domestic Short Hair Mix	No	Owner Surrender	Owner Surrender	Life Change-Human Illness/Injury/CareHome/Hospital	2017-2018	Treatable-Rehabilitatable	V0B	59010229	49.730066	-114.8892491	British Columbia	466	3	-0.477	1	-0.915	1	-0.828	3	-0.322
669	Cat	Domestic Short Hair Mix	Yes	Owner Surrender	Stray (With ID)	Found Abandoned	2017-2018	Treatable-Rehabilitatable	V0B	59010229	49.730066	-114.8892491	British Columbia	466	3	-0.477	1	-0.915	1	-0.828	3	-0.322
671	Dog	Labrador Retriever Mix	Yes	Owner Surrender	Owner Surrender	Other	2016-2017	Treatable-Rehabilitatable	V0B	59010229	49.730066	-114.8892491	British Columbia	466	3	-0.477	1	-0.915	1	-0.828	3	-0.322
672	Kitten	Domestic Short Hair Mix	No	Owner Surrender	Owner Surrender	Too Many Animals	2017-2018	Healthy	V0B	59010229	49.730066	-114.8892491	British Columbia	466	3	-0.477	1	-0.915	1	-0.828	3	-0.322
673	Kitten	Domestic Medium Hair Mix	No	Owner Surrender	Transfer In	Life Change-Human Illness/Injury/CareHome/Hospital	2018-2019	Healthy	V0B	59010229	49.730066	-114.8892491	British Columbia	466	3	-0.477	1	-0.915	1	-0.828	3	-0.322
676	Kitten	Domestic Short Hair Mix	Yes	Owner Surrender	Owner Surrender	Too Many Animals	2017-2018	Healthy	V0B	59010229	49.730066	-114.8892491	British Columbia	466	3	-0.477	1	-0.915	1	-0.828	3	-0.322
680	Cat	Domestic Short Hair Mix	No	Owner Surrender	Owner Surrender	Unwanted Litter	2016-2017	Healthy	V0B	59010228	49.745934	-114.885302	British Columbia	381	1	-0.919	3	-0.333	5	1.889	4	0.34
682	Cat	Domestic Short Hair Mix	Yes	Owner Surrender	Owner Surrender	No Time	2016-2017	Treatable-Manageable	V0B	59010228	49.745934	-114.885302	British Columbia	381	1	-0.919	3	-0.333	5	1.889	4	0.34
683	Kitten	Domestic Short Hair Mix	No	Owner Surrender	Stray (No ID)	Too Many Animals	2017-2018	Healthy	V0B	59010228	49.745934	-114.885302	British Columbia	381	1	-0.919	3	-0.333	5	1.889	4	0.34
684	Kitten	Domestic Longhair Mix	Yes	Owner Surrender	Stray (No ID)	Feral/Free Roaming - Living on Person�s Property	2018-2019	Treatable-Rehabilitatable	V0B	59010228	49.745934	-114.885302	British Columbia	381	1	-0.919	3	-0.333	5	1.889	4	0.34
685	Cat	Domestic Short Hair Mix	No	Owner Surrender	Owner Surrender	Unwanted Litter	2016-2017	Treatable-Rehabilitatable	V0B	59010228	49.745934	-114.885302	British Columbia	381	1	-0.919	3	-0.333	5	1.889	4	0.34
687	Cat	Manx Mix	No	Owner Surrender	Owner Surrender	Allergies - Person Has Allergies To Pet	2017-2018	Treatable-Rehabilitatable	V0B	59010228	49.745934	-114.885302	British Columbia	381	1	-0.919	3	-0.333	5	1.889	4	0.34
689	Cat	Siamese Mix	Yes	Owner Surrender	Owner Surrender	No Time	2016-2017	Treatable-Manageable	V0B	59010228	49.745934	-114.885302	British Columbia	381	1	-0.919	3	-0.333	5	1.889	4	0.34
691	Kitten	Domestic Medium Hair Mix	No	Owner Surrender	Stray (No ID)	Feral/Free Roaming - Living on Person�s Property	2018-2019	Treatable-Rehabilitatable	V0B	59010228	49.745934	-114.885302	British Columbia	381	1	-0.919	3	-0.333	5	1.889	4	0.34
693	Cat	Domestic Short Hair Mix	No	Owner Surrender	Owner Surrender	Other	2016-2017	Healthy	V0B	59010228	49.745934	-114.885302	British Columbia	381	1	-0.919	3	-0.333	5	1.889	4	0.34
698	Cat	Domestic Longhair Mix	Yes	Owner Surrender	Owner Surrender	Life Change-Human Illness/Injury/CareHome/Hospital	2017-2018	Healthy	V0B	59010228	49.745934	-114.885302	British Columbia	381	1	-0.919	3	-0.333	5	1.889	4	0.34
700	Dog	German Shepherd / Akita Inu	No	Owner Surrender	Owner Surrender	No Time	2016-2017	Treatable-Rehabilitatable	V0B	59010228	49.745934	-114.885302	British Columbia	381	1	-0.919	3	-0.333	5	1.889	4	0.34
701	Kitten	Domestic Short Hair Mix	No	Owner Surrender	Stray (No ID)	Feral/Free Roaming - Living on Person�s Property	2018-2019	Treatable-Rehabilitatable	V0B	59010228	49.745934	-114.885302	British Columbia	381	1	-0.919	3	-0.333	5	1.889	4	0.34
702	Kitten	Domestic Longhair Mix	Yes	Owner Surrender	Stray (No ID)	Feral/Free Roaming - Living on Person�s Property	2018-2019	Treatable-Rehabilitatable	V0B	59010228	49.745934	-114.885302	British Columbia	381	1	-0.919	3	-0.333	5	1.889	4	0.34
703	Kitten	Domestic Medium Hair Mix	No	Owner Surrender	Stray (No ID)	Too Many Animals	2017-2018	Healthy	V0B	59010228	49.745934	-114.885302	British Columbia	381	1	-0.919	3	-0.333	5	1.889	4	0.34
705	Cat	Domestic Short Hair Mix	Yes	Owner Surrender	Owner Surrender	Life Change-Human Illness/Injury/CareHome/Hospital	2017-2018	Healthy	V0B	59010228	49.745934	-114.885302	British Columbia	381	1	-0.919	3	-0.333	5	1.889	4	0.34
707	Kitten	Domestic Short Hair Mix	Yes	Owner Surrender	Stray (No ID)	Feral/Free Roaming - Living on Person�s Property	2018-2019	Treatable-Rehabilitatable	V0B	59010228	49.745934	-114.885302	British Columbia	381	1	-0.919	3	-0.333	5	1.889	4	0.34
708	Kitten	Domestic Short Hair Mix	No	Owner Surrender	Stray (No ID)	Feral/Free Roaming - Living on Person�s Property	2018-2019	Treatable-Rehabilitatable	V0B	59010228	49.745934	-114.885302	British Columbia	381	1	-0.919	3	-0.333	5	1.889	4	0.34
709	Cat	Domestic Longhair Mix	No	Owner Surrender	Stray (No ID)	Too Many Animals	2017-2018	Healthy	V0B	59010228	49.745934	-114.885302	British Columbia	381	1	-0.919	3	-0.333	5	1.889	4	0.34
710	Cat	Domestic Short Hair Mix	Yes	Owner Surrender	Owner Surrender	Moving House	2016-2017	Healthy	V0B	59010233	49.745151	-114.900712	British Columbia	862	3	-0.369	1	-0.692	1	-0.904	3	-0.421
711	Cat	Maine Coon Mix	Yes	Owner Surrender	Owner Surrender	Life Change - School/Travel/Holidays/Work/etc.	2018-2019	Healthy	V0B	59010233	49.745151	-114.900712	British Columbia	862	3	-0.369	1	-0.692	1	-0.904	3	-0.421
712	Cat	Domestic Medium Hair Mix	Yes	Owner Surrender	Owner Surrender	Life Change - New Baby/Divorce/Relation Split/etc.	2018-2019	Treatable-Rehabilitatable	V0B	59010233	49.745151	-114.900712	British Columbia	862	3	-0.369	1	-0.692	1	-0.904	3	-0.421
713	Small Animal	Guinea Pig Mix	No	Owner Surrender	Owner Surrender	No Time	2016-2017	Healthy	V0B	59010233	49.745151	-114.900712	British Columbia	862	3	-0.369	1	-0.692	1	-0.904	3	-0.421
714	Dog	Border Terrier	Yes	Owner Surrender	Owner Surrender	Aggressive To Other Dogs	2017-2018	Treatable-Rehabilitatable	V0B	59010233	49.745151	-114.900712	British Columbia	862	3	-0.369	1	-0.692	1	-0.904	3	-0.421
718	Cat	Domestic Longhair Mix	No	Owner Surrender	Owner Surrender	Home - Other Pets Aggressive To Him/Her	2019-2020	Treatable-Rehabilitatable	V0B	59010233	49.745151	-114.900712	British Columbia	862	3	-0.369	1	-0.692	1	-0.904	3	-0.421
719	Small Animal	Guinea Pig Mix	No	Owner Surrender	Owner Surrender	No Time	2016-2017	Healthy	V0B	59010233	49.745151	-114.900712	British Columbia	862	3	-0.369	1	-0.692	1	-0.904	3	-0.421
720	Cat	Maine Coon Mix	Yes	Owner Surrender	Owner Surrender	Life Change - School/Travel/Holidays/Work/etc.	2018-2019	Healthy	V0B	59010233	49.745151	-114.900712	British Columbia	862	3	-0.369	1	-0.692	1	-0.904	3	-0.421
723	Dog	Labrador Retriever Mix	Yes	Owner Surrender	Owner Surrender	Owner Had Allergies	2016-2017	Treatable-Rehabilitatable	V0B	59010233	49.745151	-114.900712	British Columbia	862	3	-0.369	1	-0.692	1	-0.904	3	-0.421
724	Small Animal	Guinea Pig Mix	No	Owner Surrender	Owner Surrender	No Time	2016-2017	Healthy	V0B	59010233	49.745151	-114.900712	British Columbia	862	3	-0.369	1	-0.692	1	-0.904	3	-0.421
727	Dog	Coonhound Mix	No	Owner Surrender	Owner Surrender	Abandoned By A Friend Or Relative	2016-2017	Treatable-Rehabilitatable	V0B	59010233	49.745151	-114.900712	British Columbia	862	3	-0.369	1	-0.692	1	-0.904	3	-0.421
728	Cat	Domestic Short Hair Mix	Yes	Owner Surrender	Owner Surrender	Behaviour - Pet Has Anxiety	2019-2020	Treatable-Rehabilitatable	V0B	59010233	49.745151	-114.900712	British Columbia	862	3	-0.369	1	-0.692	1	-0.904	3	-0.421
729	Cat	Domestic Medium Hair Mix	Yes	Owner Surrender	Owner Surrender	Life Change - New Baby/Divorce/Relation Split/etc.	2018-2019	Treatable-Rehabilitatable	V0B	59010233	49.745151	-114.900712	British Columbia	862	3	-0.369	1	-0.692	1	-0.904	3	-0.421
730	Dog	Great Pyrenees Mix	No	Owner Surrender	Owner Surrender	Landlord Does Not Allow Pets	2018-2019	Healthy	V0B	59010233	49.745151	-114.900712	British Columbia	862	3	-0.369	1	-0.692	1	-0.904	3	-0.421
734	Kitten	Domestic Medium Hair Mix	No	Owner Surrender	Owner Surrender	Too Many Animals	2017-2018	Healthy	V0B	59010248	49.811804	-114.889771	British Columbia	482	1	-1.019	4	0.002	3	0.009	1	-0.943
736	Dog	Border Collie	Yes	Owner Surrender	Owner Surrender	Too Many Animals	2017-2018	Healthy	V0B	59010248	49.811804	-114.889771	British Columbia	482	1	-1.019	4	0.002	3	0.009	1	-0.943
740	Kitten	Domestic Short Hair Mix	No	Owner Surrender	Owner Surrender	Rescue	2016-2017	Treatable-Manageable	V0B	59010248	49.811804	-114.889771	British Columbia	482	1	-1.019	4	0.002	3	0.009	1	-0.943
741	Kitten	Domestic Short Hair Mix	No	Owner Surrender	Owner Surrender	Rescue	2016-2017	Treatable-Manageable	V0B	59010248	49.811804	-114.889771	British Columbia	482	1	-1.019	4	0.002	3	0.009	1	-0.943
742	Kitten	Domestic Short Hair Mix	Yes	Owner Surrender	Owner Surrender	Rescue	2016-2017	Treatable-Manageable	V0B	59010248	49.811804	-114.889771	British Columbia	482	1	-1.019	4	0.002	3	0.009	1	-0.943
743	Kitten	Domestic Short Hair Mix	No	Owner Surrender	Owner Surrender	Too Many Animals	2017-2018	Healthy	V0B	59010248	49.811804	-114.889771	British Columbia	482	1	-1.019	4	0.002	3	0.009	1	-0.943
748	Kitten	Domestic Short Hair Mix	Yes	Owner Surrender	Owner Surrender	Rescue	2016-2017	Treatable-Manageable	V0B	59010248	49.811804	-114.889771	British Columbia	482	1	-1.019	4	0.002	3	0.009	1	-0.943
749	Kitten	Domestic Short Hair Mix	No	Owner Surrender	Owner Surrender	Too Many Animals	2017-2018	Healthy	V0B	59010248	49.811804	-114.889771	British Columbia	482	1	-1.019	4	0.002	3	0.009	1	-0.943
750	Kitten	Domestic Short Hair Mix	No	Owner Surrender	Owner Surrender	Pregnant - Animal Is Pregnant	2018-2019	Healthy	V0B	59010141	49.836776	-115.9313651	British Columbia	367	1	-0.805	3	-0.163	5	0.623	3	-0.366
751	Kitten	Domestic Short Hair Mix	No	Owner Surrender	Owner Surrender	Pregnant - Animal Is Pregnant	2018-2019	Healthy	V0B	59010141	49.836776	-115.9313651	British Columbia	367	1	-0.805	3	-0.163	5	0.623	3	-0.366
752	Kitten	Domestic Short Hair Mix	No	Owner Surrender	Owner Surrender	Pregnant - Animal Is Pregnant	2018-2019	Healthy	V0B	59010141	49.836776	-115.9313651	British Columbia	367	1	-0.805	3	-0.163	5	0.623	3	-0.366
753	Kitten	Domestic Short Hair Mix	No	Owner Surrender	Owner Surrender	Unwanted Litter	2018-2019	Healthy	V0B	59010141	49.836776	-115.9313651	British Columbia	367	1	-0.805	3	-0.163	5	0.623	3	-0.366
754	Kitten	Domestic Short Hair Mix	No	Owner Surrender	Owner Surrender	Unwanted Litter	2018-2019	Healthy	V0B	59010141	49.836776	-115.9313651	British Columbia	367	1	-0.805	3	-0.163	5	0.623	3	-0.366
756	Kitten	Domestic Short Hair Mix	No	Owner Surrender	Owner Surrender	Unwanted Litter	2018-2019	Healthy	V0B	59010141	49.836776	-115.9313651	British Columbia	367	1	-0.805	3	-0.163	5	0.623	3	-0.366
758	Kitten	Domestic Short Hair Mix	No	Owner Surrender	Owner Surrender	Unwanted Litter	2018-2019	Healthy	V0B	59010141	49.836776	-115.9313651	British Columbia	367	1	-0.805	3	-0.163	5	0.623	3	-0.366
760	Kitten	Domestic Short Hair Mix	No	Owner Surrender	Owner Surrender	Pregnant - Animal Is Pregnant	2018-2019	Healthy	V0B	59010141	49.836776	-115.9313651	British Columbia	367	1	-0.805	3	-0.163	5	0.623	3	-0.366
763	Cat	Domestic Short Hair Mix	No	Owner Surrender	Owner Surrender	Pregnant - Animal Is Pregnant	2018-2019	Treatable-Rehabilitatable	V0B	59010141	49.836776	-115.9313651	British Columbia	367	1	-0.805	3	-0.163	5	0.623	3	-0.366
782	Cat	Domestic Short Hair Mix	Yes	Owner Surrender	Owner Surrender	Problems With Other Pets	2016-2017	Healthy	V0B	59010204	49.455072	-115.522862	British Columbia	493	1	-0.947	3	-0.295	4	0.159	2	-0.531
794	Cat	Domestic Short Hair Mix	No	Owner Surrender	Owner Surrender	Feral/Free Roaming - Living on Person�s Property	2019-2020	NA	V0B	59010142	49.814919	-115.6846801	British Columbia	455	2	-0.765	3	-0.325	4	0.396	2	-0.584
804	Cat	Domestic Short Hair Mix	Yes	Owner Surrender	Owner Surrender	Life Change - New Baby/Divorce/Relation Split/etc.	2019-2020	Treatable-Rehabilitatable	V0B	59010142	49.814919	-115.6846801	British Columbia	455	2	-0.765	3	-0.325	4	0.396	2	-0.584
805	Dog	Shiba Inu / Husky	Yes	Owner Surrender	Owner Surrender	No Time For Pet/Pet Is Too Much Responsibility	2017-2018	Unhealthy-Untreatable	V0B	59010135	50.461575	-115.986863	British Columbia	439	1	-0.833	1	-0.71	5	0.872	2	-0.621
806	Dog	Rottweiler / Labrador Retriever	No	Owner Surrender	Owner Surrender	Moving House	2016-2017	Treatable-Manageable	V0B	59010135	50.461575	-115.986863	British Columbia	439	1	-0.833	1	-0.71	5	0.872	2	-0.621
812	Cat	Domestic Longhair Mix	Yes	Owner Surrender	Owner Surrender	Too Many Cats	2016-2017	Treatable-Rehabilitatable	V0B	59030227	49.171947	-116.541081	British Columbia	446	2	-0.649	4	0.055	5	2.084	2	-0.709
813	Kitten	Domestic Short Hair Mix	Yes	Owner Surrender	Owner Surrender	Unwanted Litter	2017-2018	Healthy	V0B	59030227	49.171947	-116.541081	British Columbia	446	2	-0.649	4	0.055	5	2.084	2	-0.709
815	Kitten	Domestic Short Hair Mix	Yes	Owner Surrender	Owner Surrender	Unwanted Litter	2017-2018	Healthy	V0B	59030227	49.171947	-116.541081	British Columbia	446	2	-0.649	4	0.055	5	2.084	2	-0.709
816	Cat	Siamese Mix	No	Owner Surrender	Owner Surrender	Too Many Cats	2016-2017	Treatable-Rehabilitatable	V0B	59030227	49.171947	-116.541081	British Columbia	446	2	-0.649	4	0.055	5	2.084	2	-0.709
817	Kitten	Domestic Short Hair Mix	No	Owner Surrender	Owner Surrender	Unwanted Litter	2017-2018	Healthy	V0B	59030227	49.171947	-116.541081	British Columbia	446	2	-0.649	4	0.055	5	2.084	2	-0.709
818	Kitten	Domestic Short Hair Mix	Yes	Owner Surrender	Owner Surrender	Unwanted Litter	2017-2018	Treatable-Rehabilitatable	V0B	59030227	49.171947	-116.541081	British Columbia	446	2	-0.649	4	0.055	5	2.084	2	-0.709
819	Cat	Domestic Short Hair Mix	No	Owner Surrender	Owner Surrender	Too Many Cats	2016-2017	Treatable-Rehabilitatable	V0B	59030227	49.171947	-116.541081	British Columbia	446	2	-0.649	4	0.055	5	2.084	2	-0.709
820	Kitten	Domestic Short Hair Mix	Yes	Owner Surrender	Owner Surrender	Too Many Cats	2016-2017	Treatable-Rehabilitatable	V0B	59030227	49.171947	-116.541081	British Columbia	446	2	-0.649	4	0.055	5	2.084	2	-0.709
821	Kitten	Domestic Short Hair Mix	No	Owner Surrender	Owner Surrender	Unwanted Litter	2017-2018	Treatable-Rehabilitatable	V0B	59030227	49.171947	-116.541081	British Columbia	446	2	-0.649	4	0.055	5	2.084	2	-0.709
822	Kitten	Domestic Medium Hair Mix	No	Owner Surrender	Owner Surrender	Unwanted Litter	2017-2018	Healthy	V0B	59030227	49.171947	-116.541081	British Columbia	446	2	-0.649	4	0.055	5	2.084	2	-0.709
823	Cat	Domestic Short Hair Mix	Yes	Owner Surrender	Owner Surrender	Too Many Cats	2016-2017	Treatable-Rehabilitatable	V0B	59030227	49.171947	-116.541081	British Columbia	446	2	-0.649	4	0.055	5	2.084	2	-0.709
824	Kitten	Domestic Short Hair Mix	No	Owner Surrender	Owner Surrender	Unwanted Litter	2017-2018	Healthy	V0B	59030227	49.171947	-116.541081	British Columbia	446	2	-0.649	4	0.055	5	2.084	2	-0.709
825	Kitten	Domestic Short Hair Mix	Yes	Owner Surrender	Owner Surrender	Unwanted Litter	2017-2018	Treatable-Rehabilitatable	V0B	59030227	49.171947	-116.541081	British Columbia	446	2	-0.649	4	0.055	5	2.084	2	-0.709
826	Cat	Domestic Short Hair Mix	Yes	Owner Surrender	Owner Surrender	Too Many Cats	2016-2017	Treatable-Rehabilitatable	V0B	59030227	49.171947	-116.541081	British Columbia	446	2	-0.649	4	0.055	5	2.084	2	-0.709
827	Kitten	Domestic Short Hair Mix	No	Owner Surrender	Owner Surrender	Unwanted Litter	2017-2018	Healthy	V0B	59030227	49.171947	-116.541081	British Columbia	446	2	-0.649	4	0.055	5	2.084	2	-0.709
828	Kitten	Domestic Short Hair Mix	No	Owner Surrender	Owner Surrender	Unwanted Litter	2017-2018	Healthy	V0B	59030227	49.171947	-116.541081	British Columbia	446	2	-0.649	4	0.055	5	2.084	2	-0.709
829	Kitten	Domestic Short Hair Mix	No	Owner Surrender	Owner Surrender	Unwanted Litter	2017-2018	Healthy	V0B	59030227	49.171947	-116.541081	British Columbia	446	2	-0.649	4	0.055	5	2.084	2	-0.709
830	Kitten	Domestic Short Hair Mix	No	Owner Surrender	Owner Surrender	Unwanted Litter	2017-2018	Healthy	V0B	59030227	49.171947	-116.541081	British Columbia	446	2	-0.649	4	0.055	5	2.084	2	-0.709
832	Cat	Domestic Short Hair Mix	Yes	Owner Surrender	Owner Surrender	Life Change - School/Travel/Holidays/Work/etc.	2018-2019	Healthy	V0B	59030227	49.17699	-116.549304	British Columbia	446	2	-0.649	4	0.055	5	2.084	2	-0.709
833	Cat	Turkish Van Mix	Yes	Owner Surrender	Owner Surrender	Life Change - School/Travel/Holidays/Work/etc.	2018-2019	Healthy	V0B	59030227	49.17699	-116.549304	British Columbia	446	2	-0.649	4	0.055	5	2.084	2	-0.709
835	Dog	Husky Mix	Yes	Owner Surrender	Owner Surrender	Behaviour - Keeps Escaping	2018-2019	Treatable-Rehabilitatable	V0B	59030222	49.096889	-116.281359	British Columbia	885	2	-0.588	5	0.437	5	1.28	2	-0.714
838	Dog	Neapolitan Mastiff Mix	Yes	Owner Surrender	Owner Surrender	Other	2016-2017	Healthy	V0B	59030222	49.096889	-116.281359	British Columbia	885	2	-0.588	5	0.437	5	1.28	2	-0.714
839	Dog	Australian Cattle Dog/Blue Heeler Mix	No	Owner Surrender	Owner Surrender	Other	2016-2017	Healthy	V0B	59030222	49.096889	-116.281359	British Columbia	885	2	-0.588	5	0.437	5	1.28	2	-0.714
842	Cat	Domestic Short Hair Mix	Yes	Owner Surrender	Owner Surrender	Moving House	2016-2017	Treatable-Rehabilitatable	V0B	59030222	49.096889	-116.281359	British Columbia	885	2	-0.588	5	0.437	5	1.28	2	-0.714
843	Kitten	Domestic Short Hair Mix	Yes	Owner Surrender	Owner Surrender	Other	2016-2017	Treatable-Rehabilitatable	NA	NA	NA	NA	NA	NA	NA	NA	NA	NA	NA	NA	NA	NA
844	Kitten	Domestic Short Hair Mix	Yes	Owner Surrender	Owner Surrender	Other	2016-2017	Treatable-Rehabilitatable	NA	NA	NA	NA	NA	NA	NA	NA	NA	NA	NA	NA	NA	NA
845	Kitten	Domestic Short Hair Mix	No	Owner Surrender	Owner Surrender	Other	2016-2017	Treatable-Rehabilitatable	NA	NA	NA	NA	NA	NA	NA	NA	NA	NA	NA	NA	NA	NA
846	Kitten	Domestic Short Hair Mix	No	Owner Surrender	Owner Surrender	Other	2016-2017	Treatable-Rehabilitatable	NA	NA	NA	NA	NA	NA	NA	NA	NA	NA	NA	NA	NA	NA
847	Kitten	Domestic Short Hair Mix	Yes	Owner Surrender	Owner Surrender	Other	2016-2017	Treatable-Rehabilitatable	NA	NA	NA	NA	NA	NA	NA	NA	NA	NA	NA	NA	NA	NA
848	Dog	Labrador Retriever / Rottweiler	No	Owner Surrender	Owner Surrender	Behaviour - Pet Is Not Good With Children	2016-2017	Healthy	NA	NA	NA	NA	NA	NA	NA	NA	NA	NA	NA	NA	NA	NA
849	Dog	Border Collie Mix	No	Owner Surrender	Owner Surrender	Too Many Animals	2018-2019	Healthy	NA	NA	NA	NA	NA	NA	NA	NA	NA	NA	NA	NA	NA	NA
850	Dog	Border Collie Mix	No	Owner Surrender	Owner Surrender	Too Many Animals	2018-2019	Healthy	NA	NA	NA	NA	NA	NA	NA	NA	NA	NA	NA	NA	NA	NA
854	Kitten	Domestic Longhair Mix	Yes	Owner Surrender	Owner Surrender	Vet Costs	2016-2017	Treatable-Manageable	NA	NA	NA	NA	NA	NA	NA	NA	NA	NA	NA	NA	NA	NA
859	Dog	Maltese / Shih Tzu	Yes	Owner Surrender	Owner Surrender	Other	2016-2017	Unhealthy-Untreatable	V0C	59550138	55.774118	-120.3793641	British Columbia	553	1	-0.968	4	0.04	3	-0.024	1	-1.185
860	Dog	Rottweiler / Labrador Retriever	Yes	Owner Surrender	Owner Surrender	Unable To Find Home	2016-2017	Healthy	V0C	59550138	55.774118	-120.3793641	British Columbia	553	1	-0.968	4	0.04	3	-0.024	1	-1.185
863	Dog	Rottweiler	Yes	Owner Surrender	Owner Surrender	No Time	2016-2017	Healthy	V0C	59550138	55.774118	-120.3793641	British Columbia	553	1	-0.968	4	0.04	3	-0.024	1	-1.185
864	Puppy	Coonhound, Redbone / Australian Cattle Dog/Blue Heeler	No	Owner Surrender	Owner Surrender	Cant Afford Food/Grooming/General Expenses	2018-2019	Treatable-Rehabilitatable	V0C	59550138	55.774118	-120.3793641	British Columbia	553	1	-0.968	4	0.04	3	-0.024	1	-1.185
865	Kitten	Domestic Short Hair Mix	Yes	Owner Surrender	Owner Surrender	Too Many Animals	2018-2019	Healthy	V0C	59550138	55.774118	-120.3793641	British Columbia	553	1	-0.968	4	0.04	3	-0.024	1	-1.185
869	Dog	Coonhound, Redbone / German Shepherd	No	Owner Surrender	Owner Surrender	Cant Afford Food/Grooming/General Expenses	2018-2019	Treatable-Rehabilitatable	V0C	59550138	55.774118	-120.3793641	British Columbia	553	1	-0.968	4	0.04	3	-0.024	1	-1.185
874	Dog	German Shepherd Mix	No	Owner Surrender	Owner Surrender	Behaviour - Chases Livestock/Farm Animals	2017-2018	Healthy	V0C	59550138	55.774118	-120.3793641	British Columbia	553	1	-0.968	4	0.04	3	-0.024	1	-1.185
875	Puppy	Coonhound, Redbone / Australian Cattle Dog/Red Heeler	Yes	Owner Surrender	Owner Surrender	Cant Afford Food/Grooming/General Expenses	2018-2019	Healthy	V0C	59550138	55.774118	-120.3793641	British Columbia	553	1	-0.968	4	0.04	3	-0.024	1	-1.185
881	Puppy	Coonhound, Redbone / Australian Cattle Dog/Blue Heeler	No	Owner Surrender	Owner Surrender	Cant Afford Food/Grooming/General Expenses	2018-2019	Treatable-Rehabilitatable	V0C	59550138	55.774118	-120.3793641	British Columbia	553	1	-0.968	4	0.04	3	-0.024	1	-1.185
883	Cat	Domestic Short Hair Mix	Yes	Owner Surrender	Owner Surrender	Too Many Cats	2017-2018	Healthy	NA	NA	NA	NA	NA	NA	NA	NA	NA	NA	NA	NA	NA	NA
899	Dog	Anatolian Shepherd Mix	No	Owner Surrender	Owner Surrender	Home - Abusive Relationship/Violence In Family	2018-2019	Treatable-Rehabilitatable	V0C	59550172	56.19651	-120.740934	British Columbia	530	1	-0.91	4	0.131	1	-0.769	3	-0.464
912	Dog	Collie Rough / American Eskimo	Yes	Owner Surrender	Owner Surrender	Other	2017-2018	Healthy	V0C	59550172	56.19651	-120.740934	British Columbia	530	1	-0.91	4	0.131	1	-0.769	3	-0.464
915	Kitten	Domestic Longhair Mix	No	Owner Surrender	Owner Surrender	No Time	2016-2017	Treatable-Rehabilitatable	V0C	59550172	56.19651	-120.740934	British Columbia	530	1	-0.91	4	0.131	1	-0.769	3	-0.464
916	Cat	Domestic Longhair Mix	No	Owner Surrender	Owner Surrender	No Time	2016-2017	Treatable-Rehabilitatable	V0C	59550172	56.19651	-120.740934	British Columbia	530	1	-0.91	4	0.131	1	-0.769	3	-0.464
920	Kitten	Domestic Longhair Mix	Yes	Owner Surrender	Owner Surrender	No Time	2016-2017	Treatable-Rehabilitatable	V0C	59550172	56.19651	-120.740934	British Columbia	530	1	-0.91	4	0.131	1	-0.769	3	-0.464
928	Dog	American Cocker	Yes	Owner Surrender	Owner Surrender	Cant Afford	2016-2017	Treatable-Rehabilitatable	V0C	59550217	56.372256	-120.4169301	British Columbia	368	2	-0.754	3	-0.279	2	-0.437	1	-1.199
931	Cat	Domestic Short Hair Mix	No	Owner Surrender	Owner Surrender	Too Many Cats	2016-2017	Treatable-Rehabilitatable	V0C	59550217	56.372256	-120.4169301	British Columbia	368	2	-0.754	3	-0.279	2	-0.437	1	-1.199
938	Dog	American Cocker	No	Owner Surrender	Owner Surrender	Cant Afford	2016-2017	Treatable-Rehabilitatable	V0C	59550217	56.372256	-120.4169301	British Columbia	368	2	-0.754	3	-0.279	2	-0.437	1	-1.199
943	Cat	Domestic Short Hair Mix	No	Owner Surrender	Owner Surrender	Too Many Cats	2016-2017	Treatable-Rehabilitatable	V0C	59550217	56.372256	-120.4169301	British Columbia	368	2	-0.754	3	-0.279	2	-0.437	1	-1.199
946	Cat	Domestic Short Hair Mix	No	Owner Surrender	Owner Surrender	Too Many Cats	2016-2017	Treatable-Rehabilitatable	V0C	59550217	56.372256	-120.4169301	British Columbia	368	2	-0.754	3	-0.279	2	-0.437	1	-1.199
947	Dog	Labrador Retriever Mix	Yes	Owner Surrender	Owner Surrender	Life Change-Human Illness/Injury/CareHome/Hospital	2017-2018	Healthy	V0C	59550217	56.372256	-120.4169301	British Columbia	368	2	-0.754	3	-0.279	2	-0.437	1	-1.199
951	Cat	Domestic Short Hair Mix	No	Owner Surrender	Owner Surrender	Too Many Cats	2016-2017	Treatable-Rehabilitatable	V0C	59550217	56.372256	-120.4169301	British Columbia	368	2	-0.754	3	-0.279	2	-0.437	1	-1.199
952	Cat	Domestic Short Hair Mix	No	Owner Surrender	Owner Surrender	Too Many Cats	2016-2017	Treatable-Rehabilitatable	V0C	59550217	56.372256	-120.4169301	British Columbia	368	2	-0.754	3	-0.279	2	-0.437	1	-1.199
953	Cat	Domestic Short Hair Mix	No	Owner Surrender	Owner Surrender	Too Many Cats	2016-2017	Treatable-Rehabilitatable	V0C	59550217	56.372256	-120.4169301	British Columbia	368	2	-0.754	3	-0.279	2	-0.437	1	-1.199
954	Cat	Domestic Short Hair Mix	No	Owner Surrender	Owner Surrender	Too Many Cats	2016-2017	Treatable-Manageable	V0C	59550217	56.372256	-120.4169301	British Columbia	368	2	-0.754	3	-0.279	2	-0.437	1	-1.199
958	Cat	Domestic Short Hair Mix	No	Owner Surrender	Owner Surrender	Too Many Animals	2018-2019	Treatable-Rehabilitatable	V0C	59550213	56.291653	-120.9777741	British Columbia	997	2	-0.757	4	-0.111	2	-0.548	1	-0.817
961	Kitten	Domestic Short Hair Mix	Yes	Owner Surrender	Owner Surrender	Unwanted Litter	2017-2018	Healthy	V0C	59550213	56.291653	-120.9777741	British Columbia	997	2	-0.757	4	-0.111	2	-0.548	1	-0.817
975	Dog	Border Collie Mix	No	Owner Surrender	Owner Surrender	No Time	2016-2017	Treatable-Rehabilitatable	V0C	59550213	56.291653	-120.9777741	British Columbia	997	2	-0.757	4	-0.111	2	-0.548	1	-0.817
985	Cat	Domestic Short Hair Mix	No	Owner Surrender	Owner Surrender	Too Many Animals	2018-2019	Treatable-Rehabilitatable	V0C	59550213	56.291653	-120.9777741	British Columbia	997	2	-0.757	4	-0.111	2	-0.548	1	-0.817
987	Cat	Domestic Short Hair Mix	No	Owner Surrender	Owner Surrender	Abandoned By A Friend Or Relative	2017-2018	Treatable-Rehabilitatable	V0C	59550213	56.291653	-120.9777741	British Columbia	997	2	-0.757	4	-0.111	2	-0.548	1	-0.817
988	Kitten	Domestic Medium Hair Mix	Yes	Owner Surrender	Owner Surrender	Home - Other Pets Aggressive To Him/Her	2018-2019	Healthy	V0C	59550213	56.291653	-120.9777741	British Columbia	997	2	-0.757	4	-0.111	2	-0.548	1	-0.817
993	Dog	Golden Retriever Mix	Yes	Owner Surrender	Owner Surrender	Other	2016-2017	Healthy	V0C	59550213	56.291653	-120.9777741	British Columbia	997	2	-0.757	4	-0.111	2	-0.548	1	-0.817
994	Kitten	Domestic Short Hair Mix	Yes	Owner Surrender	Owner Surrender	Moving/Evicted - Cant Take Pet Where Owner Going	2018-2019	Healthy	V0C	59550213	56.291653	-120.9777741	British Columbia	997	2	-0.757	4	-0.111	2	-0.548	1	-0.817
996	Kitten	Domestic Short Hair Mix	No	Owner Surrender	Owner Surrender	Moving/Evicted - Cant Take Pet Where Owner Going	2018-2019	Healthy	V0C	59550213	56.291653	-120.9777741	British Columbia	997	2	-0.757	4	-0.111	2	-0.548	1	-0.817
997	Kitten	Domestic Short Hair Mix	No	Owner Surrender	Owner Surrender	Moving/Evicted - Cant Take Pet Where Owner Going	2018-2019	Healthy	V0C	59550213	56.291653	-120.9777741	British Columbia	997	2	-0.757	4	-0.111	2	-0.548	1	-0.817
1003	Puppy	Labrador Retriever / Pit Bull Terrier	No	Owner Surrender	Owner Surrender	Cant Afford Food/Grooming/General Expenses	2017-2018	Healthy	V0C	59550213	56.291653	-120.9777741	British Columbia	997	2	-0.757	4	-0.111	2	-0.548	1	-0.817
1007	Cat	Domestic Short Hair Mix	Yes	Owner Surrender	Owner Surrender	Found Abandoned	2016-2017	Treatable-Rehabilitatable	V0C	59550213	56.291653	-120.9777741	British Columbia	997	2	-0.757	4	-0.111	2	-0.548	1	-0.817
1008	Cat	Domestic Short Hair Mix	No	Owner Surrender	Owner Surrender	Too Many Animals	2018-2019	Treatable-Rehabilitatable	V0C	59550213	56.291653	-120.9777741	British Columbia	997	2	-0.757	4	-0.111	2	-0.548	1	-0.817
1010	Puppy	Labrador Retriever / Pit Bull Terrier	No	Owner Surrender	Owner Surrender	Cant Afford Food/Grooming/General Expenses	2017-2018	Healthy	V0C	59550213	56.291653	-120.9777741	British Columbia	997	2	-0.757	4	-0.111	2	-0.548	1	-0.817
1011	Kitten	Domestic Short Hair Mix	No	Owner Surrender	Owner Surrender	Abandoned By A Friend Or Relative	2017-2018	Healthy	V0C	59550213	56.291653	-120.9777741	British Columbia	997	2	-0.757	4	-0.111	2	-0.548	1	-0.817
1012	Kitten	Domestic Short Hair Mix	No	Owner Surrender	Owner Surrender	Abandoned By A Friend Or Relative	2017-2018	Treatable-Rehabilitatable	V0C	59550213	56.291653	-120.9777741	British Columbia	997	2	-0.757	4	-0.111	2	-0.548	1	-0.817
1017	Kitten	Domestic Short Hair Mix	No	Owner Surrender	Owner Surrender	Feral/Free Roaming - Living on Person�s Property	2018-2019	Healthy	V0C	59550213	56.291653	-120.9777741	British Columbia	997	2	-0.757	4	-0.111	2	-0.548	1	-0.817
1018	Kitten	Domestic Short Hair Mix	No	Owner Surrender	Owner Surrender	Moving/Evicted - Cant Take Pet Where Owner Going	2018-2019	Healthy	V0C	59550213	56.291653	-120.9777741	British Columbia	997	2	-0.757	4	-0.111	2	-0.548	1	-0.817
1023	Cat	Domestic Short Hair Mix	No	Owner Surrender	Owner Surrender	Abandoned By A Friend Or Relative	2017-2018	Treatable-Rehabilitatable	V0C	59550213	56.291653	-120.9777741	British Columbia	997	2	-0.757	4	-0.111	2	-0.548	1	-0.817
1025	Puppy	Labrador Retriever / Pit Bull Terrier	No	Owner Surrender	Owner Surrender	Cant Afford Food/Grooming/General Expenses	2017-2018	Treatable-Rehabilitatable	V0C	59550213	56.291653	-120.9777741	British Columbia	997	2	-0.757	4	-0.111	2	-0.548	1	-0.817
1028	Puppy	Labrador Retriever / Pit Bull Terrier	No	Owner Surrender	Owner Surrender	Cant Afford Food/Grooming/General Expenses	2017-2018	Healthy	V0C	59550213	56.291653	-120.9777741	British Columbia	997	2	-0.757	4	-0.111	2	-0.548	1	-0.817
1038	Kitten	Domestic Medium Hair Mix	No	Owner Surrender	Owner Surrender	Feral/Free Roaming - Living on Person�s Property	2018-2019	Healthy	V0C	59550213	56.291653	-120.9777741	British Columbia	997	2	-0.757	4	-0.111	2	-0.548	1	-0.817
1039	Puppy	Labrador Retriever / Pit Bull Terrier	No	Owner Surrender	Owner Surrender	Cant Afford Food/Grooming/General Expenses	2017-2018	Healthy	V0C	59550213	56.291653	-120.9777741	British Columbia	997	2	-0.757	4	-0.111	2	-0.548	1	-0.817
1041	Dog	Australian Cattle Dog/Red Heeler Mix	Yes	Owner Surrender	Owner Surrender	Moving/Evicted - Cant Take Pet Where Owner Going	2019-2020	Treatable-Rehabilitatable	V0C	59550213	56.291653	-120.9777741	British Columbia	997	2	-0.757	4	-0.111	2	-0.548	1	-0.817
1043	Kitten	Domestic Short Hair Mix	Yes	Owner Surrender	Owner Surrender	Unwanted Litter	2017-2018	Healthy	V0C	59550213	56.291653	-120.9777741	British Columbia	997	2	-0.757	4	-0.111	2	-0.548	1	-0.817
1046	Kitten	Domestic Short Hair Mix	No	Owner Surrender	Owner Surrender	Abandoned By A Friend Or Relative	2017-2018	Healthy	V0C	59550213	56.291653	-120.9777741	British Columbia	997	2	-0.757	4	-0.111	2	-0.548	1	-0.817
1048	Kitten	Domestic Short Hair Mix	No	Owner Surrender	Owner Surrender	Feral/Free Roaming - Living on Person�s Property	2018-2019	Healthy	V0C	59550213	56.291653	-120.9777741	British Columbia	997	2	-0.757	4	-0.111	2	-0.548	1	-0.817
1055	Puppy	Labrador Retriever / Pit Bull Terrier	No	Owner Surrender	Owner Surrender	Cant Afford Food/Grooming/General Expenses	2017-2018	Healthy	V0C	59550213	56.291653	-120.9777741	British Columbia	997	2	-0.757	4	-0.111	2	-0.548	1	-0.817
1057	Puppy	Labrador Retriever / Doberman	No	Owner Surrender	Owner Surrender	Cant Afford Food/Grooming/General Expenses	2017-2018	Treatable-Rehabilitatable	V0C	59550213	56.291653	-120.9777741	British Columbia	997	2	-0.757	4	-0.111	2	-0.548	1	-0.817
1063	Puppy	Saint Bernard / Great Pyrenees	No	Owner Surrender	Owner Surrender	No Time For Pet/Pet Is Too Much Responsibility	2019-2020	Healthy	V0C	59550213	56.291653	-120.9777741	British Columbia	997	2	-0.757	4	-0.111	2	-0.548	1	-0.817
1070	Dog	Labrador Retriever / Great Pyrenees	No	Owner Surrender	Owner Surrender	Behaviour - Too Active	2019-2020	Healthy	V0C	59550213	56.291653	-120.9777741	British Columbia	997	2	-0.757	4	-0.111	2	-0.548	1	-0.817
1074	Dog	Rottweiler / Alaskan Malamute	Yes	Owner Surrender	Owner Surrender	Moving/Evicted - Cant Take Pet Where Owner Going	2019-2020	NA	V0C	59550213	56.291653	-120.9777741	British Columbia	997	2	-0.757	4	-0.111	2	-0.548	1	-0.817
1075	Puppy	Great Pyrenees / Saint Bernard	Yes	Owner Surrender	Owner Surrender	Moving/Evicted - Cant Take Pet Where Owner Going	2019-2020	Treatable-Rehabilitatable	V0C	59550213	56.291653	-120.9777741	British Columbia	997	2	-0.757	4	-0.111	2	-0.548	1	-0.817
1101	Kitten	Domestic Longhair Mix	No	Owner Surrender	Owner Surrender	Too Many Animals	2018-2019	Healthy	V0C	59550213	56.291653	-120.9777741	British Columbia	997	2	-0.757	4	-0.111	2	-0.548	1	-0.817
1103	Kitten	Domestic Medium Hair Mix	Yes	Owner Surrender	Owner Surrender	Too Many Animals	2018-2019	Treatable-Rehabilitatable	V0C	59550213	56.291653	-120.9777741	British Columbia	997	2	-0.757	4	-0.111	2	-0.548	1	-0.817
1106	Kitten	Domestic Short Hair Mix	No	Owner Surrender	Owner Surrender	Too Many Animals	2018-2019	Healthy	V0C	59550213	56.291653	-120.9777741	British Columbia	997	2	-0.757	4	-0.111	2	-0.548	1	-0.817
1115	Kitten	Domestic Short Hair Mix	No	Owner Surrender	Owner Surrender	Too Many Animals	2018-2019	Treatable-Rehabilitatable	V0C	59550213	56.291653	-120.9777741	British Columbia	997	2	-0.757	4	-0.111	2	-0.548	1	-0.817
1116	Kitten	Domestic Medium Hair Mix	No	Owner Surrender	Owner Surrender	Too Many Animals	2018-2019	Healthy	V0C	59550213	56.291653	-120.9777741	British Columbia	997	2	-0.757	4	-0.111	2	-0.548	1	-0.817
1118	Cat	Domestic Longhair Mix	Unknown	Owner Surrender	Owner Surrender	Cant Afford Vet Expenses for Procedure/Illness	2019-2020	NA	V0C	59550213	56.291653	-120.9777741	British Columbia	997	2	-0.757	4	-0.111	2	-0.548	1	-0.817
1121	Kitten	Domestic Medium Hair Mix	Yes	Owner Surrender	Owner Surrender	Too Many Animals	2018-2019	Treatable-Rehabilitatable	V0C	59550213	56.291653	-120.9777741	British Columbia	997	2	-0.757	4	-0.111	2	-0.548	1	-0.817
1124	Kitten	Domestic Medium Hair Mix	No	Owner Surrender	Owner Surrender	Found Abandoned	2017-2018	Healthy	V0C	59550132	55.695102	-121.6294281	British Columbia	663	3	-0.157	5	0.486	1	-1.289	4	0.558
1129	Kitten	Domestic Medium Hair Mix	No	Owner Surrender	Owner Surrender	Unwanted Litter	2017-2018	Healthy	V0C	59550132	55.695102	-121.6294281	British Columbia	663	3	-0.157	5	0.486	1	-1.289	4	0.558
1130	Puppy	Siberian Husky / German Shepherd	No	Owner Surrender	Owner Surrender	Landlord Does Not Allow Pets	2019-2020	Healthy	V0C	59550132	55.695102	-121.6294281	British Columbia	663	3	-0.157	5	0.486	1	-1.289	4	0.558
1131	Cat	Domestic Longhair Mix	No	Owner Surrender	Owner Surrender	Life Change - Baby/Divorce/lllness/Jail/Travel/etc	2017-2018	Treatable-Rehabilitatable	V0C	59550132	55.695102	-121.6294281	British Columbia	663	3	-0.157	5	0.486	1	-1.289	4	0.558
1132	Kitten	Domestic Medium Hair Mix	Yes	Owner Surrender	Owner Surrender	Too Many Animals	2017-2018	Healthy	V0C	59550132	55.695102	-121.6294281	British Columbia	663	3	-0.157	5	0.486	1	-1.289	4	0.558
1134	Kitten	Domestic Short Hair Mix	No	Owner Surrender	Owner Surrender	Unwanted Litter	2017-2018	Healthy	V0C	59550132	55.695102	-121.6294281	British Columbia	663	3	-0.157	5	0.486	1	-1.289	4	0.558
1135	Dog	Pit Bull Terrier	Yes	Owner Surrender	Owner Surrender	Home - Pet Is Showing Signs Of Stress In The Home	2017-2018	Healthy	V0C	59550132	55.695102	-121.6294281	British Columbia	663	3	-0.157	5	0.486	1	-1.289	4	0.558
1140	Puppy	Bullmastiff / German Shepherd	No	Owner Surrender	Owner Surrender	Unwanted Litter	2018-2019	Healthy	V0C	59550132	55.695102	-121.6294281	British Columbia	663	3	-0.157	5	0.486	1	-1.289	4	0.558
1146	Puppy	Siberian Husky / German Shepherd	No	Owner Surrender	Owner Surrender	Landlord Does Not Allow Pets	2019-2020	Healthy	V0C	59550132	55.695102	-121.6294281	British Columbia	663	3	-0.157	5	0.486	1	-1.289	4	0.558
1147	Cat	Domestic Short Hair Mix	Yes	Owner Surrender	Owner Surrender	Too Many Animals	2019-2020	NA	V0C	59550132	55.695102	-121.6294281	British Columbia	663	3	-0.157	5	0.486	1	-1.289	4	0.558
1148	Kitten	Domestic Medium Hair Mix	Yes	Owner Surrender	Owner Surrender	Too Many Animals	2017-2018	Healthy	V0C	59550132	55.695102	-121.6294281	British Columbia	663	3	-0.157	5	0.486	1	-1.289	4	0.558
1149	Dog	Alaskan Malamute Mix	Yes	Owner Surrender	Owner Surrender	Life Change - Baby/Divorce/lllness/Jail/Travel/etc	2017-2018	Healthy	V0C	59550132	55.695102	-121.6294281	British Columbia	663	3	-0.157	5	0.486	1	-1.289	4	0.558
1150	Kitten	Domestic Medium Hair Mix	No	Owner Surrender	Owner Surrender	Unwanted Litter	2017-2018	Healthy	V0C	59550132	55.695102	-121.6294281	British Columbia	663	3	-0.157	5	0.486	1	-1.289	4	0.558
1151	Dog	Husky / Border Collie	Yes	Owner Surrender	Owner Surrender	Behaviour - Keeps Escaping	2017-2018	Healthy	V0C	59550132	55.695102	-121.6294281	British Columbia	663	3	-0.157	5	0.486	1	-1.289	4	0.558
1154	Dog	Terrier / Chihuahua	No	Owner Surrender	Owner Surrender	Home - Abusive Relationship/Violence In Family	2018-2019	Treatable-Rehabilitatable	V0C	59550132	55.695102	-121.6294281	British Columbia	663	3	-0.157	5	0.486	1	-1.289	4	0.558
1155	Small Animal - Exotic	Ferret Mix	Yes	Owner Surrender	Owner Surrender	Cant Afford	2016-2017	Healthy	V0C	59550132	55.695102	-121.6294281	British Columbia	663	3	-0.157	5	0.486	1	-1.289	4	0.558
1159	Kitten	Domestic Medium Hair Mix	No	Owner Surrender	Owner Surrender	Found Abandoned	2017-2018	Healthy	V0C	59550132	55.695102	-121.6294281	British Columbia	663	3	-0.157	5	0.486	1	-1.289	4	0.558
1161	Puppy	Bullmastiff / Rottweiler	No	Owner Surrender	Owner Surrender	Unwanted Litter	2018-2019	Healthy	V0C	59550132	55.695102	-121.6294281	British Columbia	663	3	-0.157	5	0.486	1	-1.289	4	0.558
1162	Puppy	Labrador Retriever Mix	No	Owner Surrender	Owner Surrender	Unwanted Litter	2018-2019	Healthy	V0C	59550132	55.695102	-121.6294281	British Columbia	663	3	-0.157	5	0.486	1	-1.289	4	0.558
1163	Puppy	Siberian Husky / German Shepherd	Yes	Owner Surrender	Owner Surrender	Landlord Does Not Allow Pets	2019-2020	Treatable-Rehabilitatable	V0C	59550132	55.695102	-121.6294281	British Columbia	663	3	-0.157	5	0.486	1	-1.289	4	0.558
1164	Dog	Siberian Husky / German Shepherd	Yes	Owner Surrender	Owner Surrender	Behaviour - Too Active	2017-2018	Healthy	V0C	59550132	55.695102	-121.6294281	British Columbia	663	3	-0.157	5	0.486	1	-1.289	4	0.558
1166	Cat	Domestic Short Hair Mix	Yes	Owner Surrender	Owner Surrender	Too Many Animals	2019-2020	NA	V0C	59550132	55.695102	-121.6294281	British Columbia	663	3	-0.157	5	0.486	1	-1.289	4	0.558
1167	Small Animal - Exotic	Ferret Mix	Yes	Owner Surrender	Owner Surrender	Cant Afford	2016-2017	Healthy	V0C	59550132	55.695102	-121.6294281	British Columbia	663	3	-0.157	5	0.486	1	-1.289	4	0.558
1168	Kitten	Domestic Medium Hair Mix	No	Owner Surrender	Owner Surrender	Found Abandoned	2017-2018	Healthy	V0C	59550132	55.695102	-121.6294281	British Columbia	663	3	-0.157	5	0.486	1	-1.289	4	0.558
1170	Cat	Domestic Short Hair Mix	Yes	Owner Surrender	Owner Surrender	Too Many Animals	2018-2019	Healthy	V0C	59550132	55.695102	-121.6294281	British Columbia	663	3	-0.157	5	0.486	1	-1.289	4	0.558
1172	Cat	Domestic Longhair Mix	Yes	Owner Surrender	Owner Surrender	Landlord Does Not Allow Pets	2017-2018	Healthy	V0C	59550132	55.695102	-121.6294281	British Columbia	663	3	-0.157	5	0.486	1	-1.289	4	0.558
1174	Puppy	Labrador Retriever Mix	No	Owner Surrender	Owner Surrender	Unwanted Litter	2018-2019	Healthy	V0C	59550132	55.695102	-121.6294281	British Columbia	663	3	-0.157	5	0.486	1	-1.289	4	0.558
1175	Cat	Domestic Medium Hair Mix	Yes	Owner Surrender	Owner Surrender	Other	2016-2017	Treatable-Manageable	V0C	59550132	55.695102	-121.6294281	British Columbia	663	3	-0.157	5	0.486	1	-1.289	4	0.558
1179	Dog	Coonhound, Redbone / Labrador Retriever	Yes	Owner Surrender	Owner Surrender	Behaviour - Keeps Escaping	2017-2018	Healthy	V0C	59550132	55.695102	-121.6294281	British Columbia	663	3	-0.157	5	0.486	1	-1.289	4	0.558
1182	Dog	Mini Pinscher Mix	Yes	Owner Surrender	Owner Surrender	No Time For Pet/Pet Is Too Much Responsibility	2018-2019	Healthy	V0C	59550132	55.695102	-121.6294281	British Columbia	663	3	-0.157	5	0.486	1	-1.289	4	0.558
1189	Cat	Domestic Short Hair Mix	Yes	Owner Surrender	Owner Surrender	Too Many Animals	2019-2020	Treatable-Rehabilitatable	V0C	59550132	55.695102	-121.6294281	British Columbia	663	3	-0.157	5	0.486	1	-1.289	4	0.558
1190	Cat	Domestic Short Hair Mix	Yes	Owner Surrender	Owner Surrender	No Time For Pet/Pet Is Too Much Responsibility	2017-2018	Healthy	V0C	59550132	55.695102	-121.6294281	British Columbia	663	3	-0.157	5	0.486	1	-1.289	4	0.558
1192	Dog	Australian Shepherd Mix	Yes	Owner Surrender	Owner Surrender	Vet Costs	2016-2017	Treatable-Manageable	V0C	59550132	55.695102	-121.6294281	British Columbia	663	3	-0.157	5	0.486	1	-1.289	4	0.558
1194	Puppy	Bullmastiff / Rottweiler	Yes	Owner Surrender	Owner Surrender	Unwanted Litter	2018-2019	Healthy	V0C	59550132	55.695102	-121.6294281	British Columbia	663	3	-0.157	5	0.486	1	-1.289	4	0.558
1195	Dog	Corgi / Border Collie	Yes	Owner Surrender	Owner Surrender	Unable To Find Home	2016-2017	Treatable-Manageable	V0C	59550132	55.695102	-121.6294281	British Columbia	663	3	-0.157	5	0.486	1	-1.289	4	0.558
1196	Kitten	Domestic Short Hair Mix	No	Owner Surrender	Owner Surrender	Other	2017-2018	Healthy	V0C	59550132	55.695102	-121.6294281	British Columbia	663	3	-0.157	5	0.486	1	-1.289	4	0.558
1197	Cat	Domestic Short Hair Mix	Yes	Owner Surrender	Owner Surrender	Life Change - New Baby/Divorce/Relation Split/etc.	2019-2020	Healthy	V0C	59550132	55.695102	-121.6294281	British Columbia	663	3	-0.157	5	0.486	1	-1.289	4	0.558
1198	Small Animal	Guinea Pig Mix	No	Owner Surrender	Owner Surrender	Home - Other Pets Aggressive To Him/Her	2019-2020	Healthy	V0C	59550132	55.695102	-121.6294281	British Columbia	663	3	-0.157	5	0.486	1	-1.289	4	0.558
1206	Cat	Domestic Medium Hair Mix	Yes	Owner Surrender	Owner Surrender	Life Change - Baby/Divorce/lllness/Jail/Travel/etc	2017-2018	Healthy	V0C	59550132	55.695102	-121.6294281	British Columbia	663	3	-0.157	5	0.486	1	-1.289	4	0.558
1212	Kitten	Domestic Short Hair Mix	No	Owner Surrender	Owner Surrender	Unwanted Litter	2017-2018	Healthy	V0C	59550132	55.695102	-121.6294281	British Columbia	663	3	-0.157	5	0.486	1	-1.289	4	0.558
1215	Kitten	Domestic Medium Hair Mix	No	Owner Surrender	Owner Surrender	Found Abandoned	2017-2018	Healthy	V0C	59550132	55.695102	-121.6294281	British Columbia	663	3	-0.157	5	0.486	1	-1.289	4	0.558
1216	Dog	Pit Bull Terrier Mix	No	Owner Surrender	Owner Surrender	Other	2016-2017	Healthy	V0C	59550132	55.695102	-121.6294281	British Columbia	663	3	-0.157	5	0.486	1	-1.289	4	0.558
1217	Dog	Rottweiler / Great Swiss Mountain Dog	Yes	Owner Surrender	Owner Surrender	Behaviour - Killed A Companion Animal	2018-2019	Treatable-Manageable	V0C	59550132	55.695102	-121.6294281	British Columbia	663	3	-0.157	5	0.486	1	-1.289	4	0.558
1220	Dog	German Shepherd Mix	Unknown	Owner Surrender	Owner Surrender	Behaviour - Pet Has Anxiety	2018-2019	Healthy	V0C	59550132	55.695102	-121.6294281	British Columbia	663	3	-0.157	5	0.486	1	-1.289	4	0.558
1222	Puppy	Bullmastiff / Rottweiler	Yes	Owner Surrender	Owner Surrender	Unwanted Litter	2018-2019	Healthy	V0C	59550132	55.695102	-121.6294281	British Columbia	663	3	-0.157	5	0.486	1	-1.289	4	0.558
1224	Kitten	Domestic Short Hair Mix	No	Owner Surrender	Owner Surrender	Found Abandoned	2017-2018	Healthy	V0C	59550132	55.695102	-121.6294281	British Columbia	663	3	-0.157	5	0.486	1	-1.289	4	0.558
1226	Dog	Labrador Retriever Mix	Yes	Owner Surrender	Owner Surrender	Behaviour - Too Active	2017-2018	Healthy	V0C	59550132	55.695102	-121.6294281	British Columbia	663	3	-0.157	5	0.486	1	-1.289	4	0.558
1227	Kitten	Domestic Short Hair Mix	No	Owner Surrender	Owner Surrender	Unwanted Litter	2017-2018	Healthy	V0C	59550132	55.695102	-121.6294281	British Columbia	663	3	-0.157	5	0.486	1	-1.289	4	0.558
1232	Dog	Labrador Retriever / Australian Cattle Dog/Blue Heeler	No	Owner Surrender	Owner Surrender	Moving/Evicted - Cant Take Pet Where Owner Going	2018-2019	Healthy	V0C	59550132	55.695102	-121.6294281	British Columbia	663	3	-0.157	5	0.486	1	-1.289	4	0.558
1234	Puppy	German Shepherd / Bullmastiff	No	Owner Surrender	Owner Surrender	Unwanted Litter	2018-2019	Treatable-Rehabilitatable	V0C	59550132	55.695102	-121.6294281	British Columbia	663	3	-0.157	5	0.486	1	-1.289	4	0.558
1236	Puppy	Labrador Retriever Mix	Yes	Owner Surrender	Owner Surrender	Unwanted Litter	2018-2019	Healthy	V0C	59550132	55.695102	-121.6294281	British Columbia	663	3	-0.157	5	0.486	1	-1.289	4	0.558
1238	Cat	Domestic Short Hair Mix	Yes	Owner Surrender	Owner Surrender	No Time For Pet/Pet Is Too Much Responsibility	2019-2020	Healthy	V0C	59550132	55.695102	-121.6294281	British Columbia	663	3	-0.157	5	0.486	1	-1.289	4	0.558
1239	Kitten	Domestic Medium Hair Mix	Yes	Owner Surrender	Owner Surrender	Too Many Cats	2017-2018	Healthy	V0C	59550132	55.695102	-121.6294281	British Columbia	663	3	-0.157	5	0.486	1	-1.289	4	0.558
1240	Cat	Domestic Short Hair Mix	No	Owner Surrender	Owner Surrender	Too Many Cats	2016-2017	Treatable-Rehabilitatable	V0C	59550132	55.695102	-121.6294281	British Columbia	663	3	-0.157	5	0.486	1	-1.289	4	0.558
1243	Puppy	Labrador Retriever Mix	No	Owner Surrender	Owner Surrender	Unwanted Litter	2018-2019	Healthy	V0C	59550132	55.695102	-121.6294281	British Columbia	663	3	-0.157	5	0.486	1	-1.289	4	0.558
1244	Dog	Anatolian Shepherd / German Shepherd	Yes	Owner Surrender	Owner Surrender	Moving/Evicted - Cant Afford Pet Friendly Housing	2017-2018	Healthy	V0C	59550132	55.695102	-121.6294281	British Columbia	663	3	-0.157	5	0.486	1	-1.289	4	0.558
1245	Kitten	Domestic Longhair Mix	No	Owner Surrender	Owner Surrender	Other	2016-2017	Healthy	V0C	59550132	55.695102	-121.6294281	British Columbia	663	3	-0.157	5	0.486	1	-1.289	4	0.558
1246	Kitten	Domestic Medium Hair Mix	Yes	Owner Surrender	Owner Surrender	Found Abandoned	2017-2018	Healthy	V0C	59550132	55.695102	-121.6294281	British Columbia	663	3	-0.157	5	0.486	1	-1.289	4	0.558
1247	Cat	Domestic Short Hair Mix	Yes	Owner Surrender	Owner Surrender	Unable To Find Home	2016-2017	Unhealthy-Untreatable	V0C	59550132	55.695102	-121.6294281	British Columbia	663	3	-0.157	5	0.486	1	-1.289	4	0.558
1248	Dog	Pit Bull Terrier / Husky	No	Owner Surrender	Owner Surrender	Moving/Evicted - Cant Take Pet Where Owner Going	2019-2020	Healthy	V0C	59550132	55.695102	-121.6294281	British Columbia	663	3	-0.157	5	0.486	1	-1.289	4	0.558
1249	Dog	Newfoundland / Labrador Retriever	Yes	Owner Surrender	Owner Surrender	Home - Pet Is Showing Signs Of Stress In The Home	2018-2019	Healthy	V0C	59550132	55.695102	-121.6294281	British Columbia	663	3	-0.157	5	0.486	1	-1.289	4	0.558
1251	Cat	Domestic Medium Hair Mix	Yes	Owner Surrender	Owner Surrender	Too Many Animals	2018-2019	Treatable-Manageable	V0C	59550132	55.695102	-121.6294281	British Columbia	663	3	-0.157	5	0.486	1	-1.289	4	0.558
1252	Cat	Domestic Medium Hair Mix	Yes	Owner Surrender	Owner Surrender	Unwanted Litter	2017-2018	Healthy	V0C	59550132	55.695102	-121.6294281	British Columbia	663	3	-0.157	5	0.486	1	-1.289	4	0.558
1254	Cat	Domestic Longhair Mix	Yes	Owner Surrender	Owner Surrender	Other	2016-2017	Treatable-Rehabilitatable	V0C	59550132	55.695102	-121.6294281	British Columbia	663	3	-0.157	5	0.486	1	-1.289	4	0.558
1257	Kitten	Domestic Short Hair Mix	Yes	Owner Surrender	Owner Surrender	Found Abandoned	2017-2018	Healthy	V0C	59550132	55.695102	-121.6294281	British Columbia	663	3	-0.157	5	0.486	1	-1.289	4	0.558
1258	Kitten	Domestic Short Hair Mix	No	Owner Surrender	Owner Surrender	Other	2016-2017	Healthy	V0C	59550132	55.695102	-121.6294281	British Columbia	663	3	-0.157	5	0.486	1	-1.289	4	0.558
1259	Kitten	Domestic Short Hair Mix	No	Owner Surrender	Owner Surrender	Unwanted Litter	2017-2018	Healthy	V0C	59550132	55.695102	-121.6294281	British Columbia	663	3	-0.157	5	0.486	1	-1.289	4	0.558
1264	Small Animal	Guinea Pig Mix	No	Owner Surrender	Owner Surrender	Home - Other Pets Aggressive To Him/Her	2019-2020	Healthy	V0C	59550132	55.695102	-121.6294281	British Columbia	663	3	-0.157	5	0.486	1	-1.289	4	0.558
1267	Puppy	Labrador Retriever Mix	No	Owner Surrender	Owner Surrender	Unwanted Litter	2018-2019	Healthy	V0C	59550132	55.695102	-121.6294281	British Columbia	663	3	-0.157	5	0.486	1	-1.289	4	0.558
1270	Cat	Domestic Short Hair Mix	Yes	Owner Surrender	Owner Surrender	No Time For Pet/Pet Is Too Much Responsibility	2018-2019	Treatable-Rehabilitatable	V0C	59550132	55.695102	-121.6294281	British Columbia	663	3	-0.157	5	0.486	1	-1.289	4	0.558
1271	Dog	Pit Bull Terrier	Yes	Owner Surrender	Owner Surrender	Home - Pet Is Showing Signs Of Stress In The Home	2017-2018	Healthy	V0C	59550132	55.695102	-121.6294281	British Columbia	663	3	-0.157	5	0.486	1	-1.289	4	0.558
1272	Cat	Domestic Short Hair Mix	No	Owner Surrender	Owner Surrender	Too Many Cats	2016-2017	Treatable-Rehabilitatable	V0C	59550132	55.695102	-121.6294281	British Columbia	663	3	-0.157	5	0.486	1	-1.289	4	0.558
1273	Kitten	Domestic Short Hair Mix	No	Owner Surrender	Owner Surrender	Unwanted Litter	2017-2018	Healthy	V0C	59550132	55.695102	-121.6294281	British Columbia	663	3	-0.157	5	0.486	1	-1.289	4	0.558
1274	Cat	Domestic Short Hair Mix	Yes	Owner Surrender	Owner Surrender	Life Change-Human Illness/Injury/CareHome/Hospital	2018-2019	Treatable-Rehabilitatable	V0C	59550132	55.695102	-121.6294281	British Columbia	663	3	-0.157	5	0.486	1	-1.289	4	0.558
1275	Cat	Domestic Longhair Mix	Yes	Owner Surrender	Owner Surrender	Other	2016-2017	Healthy	V0C	59550132	55.695102	-121.6294281	British Columbia	663	3	-0.157	5	0.486	1	-1.289	4	0.558
1277	Puppy	Labrador Retriever Mix	No	Owner Surrender	Owner Surrender	Unwanted Litter	2018-2019	Healthy	V0C	59550132	55.695102	-121.6294281	British Columbia	663	3	-0.157	5	0.486	1	-1.289	4	0.558
1282	Kitten	Domestic Short Hair Mix	No	Owner Surrender	Owner Surrender	Other	2016-2017	Healthy	V0C	59550132	55.695102	-121.6294281	British Columbia	663	3	-0.157	5	0.486	1	-1.289	4	0.558
1284	Cat	Domestic Medium Hair Mix	Yes	Owner Surrender	Owner Surrender	Unwanted Litter	2017-2018	Healthy	V0C	59550132	55.695102	-121.6294281	British Columbia	663	3	-0.157	5	0.486	1	-1.289	4	0.558
1287	Cat	Domestic Short Hair Mix	Yes	Owner Surrender	Owner Surrender	Abandoned By A Friend Or Relative	2016-2017	Healthy	V0C	59550132	55.695102	-121.6294281	British Columbia	663	3	-0.157	5	0.486	1	-1.289	4	0.558
1289	Dog	Terrier Mix	Yes	Owner Surrender	Owner Surrender	Home - Pet Is Showing Signs Of Stress In The Home	2017-2018	Treatable-Manageable	V0C	59550132	55.695102	-121.6294281	British Columbia	663	3	-0.157	5	0.486	1	-1.289	4	0.558
1291	Kitten	Domestic Medium Hair Mix	No	Owner Surrender	Owner Surrender	Other	2016-2017	Healthy	V0C	59550132	55.695102	-121.6294281	British Columbia	663	3	-0.157	5	0.486	1	-1.289	4	0.558
1292	Dog	German Shepherd / Labrador Retriever	Yes	Owner Surrender	Return	Attacking Livestock	2017-2018	Healthy	V0C	59550132	55.695102	-121.6294281	British Columbia	663	3	-0.157	5	0.486	1	-1.289	4	0.558
1294	Dog	Shih Tzu Mix	No	Owner Surrender	Owner Surrender	Landlord Does Not Allow Pets	2019-2020	NA	V0C	59550132	55.695102	-121.6294281	British Columbia	663	3	-0.157	5	0.486	1	-1.289	4	0.558
1297	Cat	Domestic Short Hair Mix	No	Owner Surrender	Owner Surrender	Other	2016-2017	Healthy	V0C	59550132	55.695102	-121.6294281	British Columbia	663	3	-0.157	5	0.486	1	-1.289	4	0.558
1300	Dog	Pit Bull Terrier Mix	No	Owner Surrender	Owner Surrender	Behaviour - Growls/Lunges/Claws/Hisses At People	2019-2020	Unhealthy-Untreatable	V0C	59550132	55.695102	-121.6294281	British Columbia	663	3	-0.157	5	0.486	1	-1.289	4	0.558
1303	Dog	Australian Cattle Dog/Blue Heeler Mix	Yes	Owner Surrender	Owner Surrender	Behaviour - Chases Cats/Wildlife/Bicycles/Cars/etc	2019-2020	Healthy	V0C	59570200	59.356665	-130.6272611	British Columbia	73	1	-1.078	5	1.3	1	-1.633	4	-0.104
1304	Kitten	Domestic Short Hair Mix	No	Owner Surrender	Owner Surrender	Abandoned By A Friend Or Relative	2016-2017	Treatable-Rehabilitatable	V0C	59550169	55.984812	-120.5734101	British Columbia	631	1	-0.989	2	-0.446	2	-0.578	1	-0.769
1307	Kitten	Domestic Short Hair Mix	No	Owner Surrender	Owner Surrender	Abandoned By A Friend Or Relative	2016-2017	Treatable-Rehabilitatable	V0C	59550169	55.984812	-120.5734101	British Columbia	631	1	-0.989	2	-0.446	2	-0.578	1	-0.769
1311	Kitten	Domestic Short Hair Mix	No	Owner Surrender	Owner Surrender	Abandoned By A Friend Or Relative	2016-2017	Treatable-Rehabilitatable	V0C	59550169	55.984812	-120.5734101	British Columbia	631	1	-0.989	2	-0.446	2	-0.578	1	-0.769
1312	Dog	Border Collie / Golden Retriever	No	Owner Surrender	Owner Surrender	Moving/Evicted - Cant Take Pet Where Owner Going	2017-2018	Treatable-Rehabilitatable	V0C	59550169	55.984812	-120.5734101	British Columbia	631	1	-0.989	2	-0.446	2	-0.578	1	-0.769
1318	Kitten	Domestic Short Hair Mix	No	Owner Surrender	Owner Surrender	Abandoned By A Friend Or Relative	2016-2017	Treatable-Rehabilitatable	V0C	59550169	55.984812	-120.5734101	British Columbia	631	1	-0.989	2	-0.446	2	-0.578	1	-0.769
1319	Cat	Domestic Medium Hair Mix	No	Owner Surrender	Owner Surrender	Abandoned By A Friend Or Relative	2016-2017	Treatable-Rehabilitatable	V0C	59550169	55.984812	-120.5734101	British Columbia	631	1	-0.989	2	-0.446	2	-0.578	1	-0.769
1322	Kitten	Domestic Short Hair Mix	No	Owner Surrender	Owner Surrender	Abandoned By A Friend Or Relative	2016-2017	Treatable-Rehabilitatable	V0C	59550169	55.984812	-120.5734101	British Columbia	631	1	-0.989	2	-0.446	2	-0.578	1	-0.769
1325	Small Animal - Exotic	Ferret Mix	Yes	Owner Surrender	Owner Surrender	Moving/Evicted - Cant Take Pet Where Owner Going	2019-2020	Healthy	V0C	59590019	58.805915	-122.6946601	British Columbia	564	4	0.277	4	-0.079	2	-0.581	5	1.118
1326	Kitten	Domestic Short Hair Mix	No	Owner Surrender	Owner Surrender	Moving/Evicted - Cant Take Pet Where Owner Going	2019-2020	Healthy	V0C	59590019	58.805915	-122.6946601	British Columbia	564	4	0.277	4	-0.079	2	-0.581	5	1.118
1329	Kitten	Domestic Short Hair Mix	Yes	Owner Surrender	Owner Surrender	Moving/Evicted - Cant Take Pet Where Owner Going	2019-2020	Healthy	V0C	59590019	58.805915	-122.6946601	British Columbia	564	4	0.277	4	-0.079	2	-0.581	5	1.118
1330	Dog	Labrador Retriever Mix	No	Owner Surrender	Owner Surrender	Behaviour - Too Active	2016-2017	Healthy	V0C	59590019	58.805915	-122.6946601	British Columbia	564	4	0.277	4	-0.079	2	-0.581	5	1.118
1334	Cat	Domestic Medium Hair Mix	No	Owner Surrender	Owner Surrender	No Time For Pet/Pet Is Too Much Responsibility	2018-2019	Treatable-Rehabilitatable	V0C	59590019	58.805915	-122.6946601	British Columbia	564	4	0.277	4	-0.079	2	-0.581	5	1.118
1337	Dog	Husky / Bernese Mountain Dog	Yes	Owner Surrender	Owner Surrender	Vet Costs	2016-2017	Treatable-Rehabilitatable	V0C	59590019	58.805915	-122.6946601	British Columbia	564	4	0.277	4	-0.079	2	-0.581	5	1.118
1342	Cat	Domestic Short Hair Mix	No	Owner Surrender	Owner Surrender	No Time	2016-2017	Healthy	V0C	59590019	58.805915	-122.6946601	British Columbia	564	4	0.277	4	-0.079	2	-0.581	5	1.118
1344	Kitten	Domestic Short Hair Mix	Yes	Owner Surrender	Owner Surrender	Moving/Evicted - Cant Take Pet Where Owner Going	2019-2020	Healthy	V0C	59590019	58.805915	-122.6946601	British Columbia	564	4	0.277	4	-0.079	2	-0.581	5	1.118
1345	Dog	Labrador Retriever Mix	Yes	Owner Surrender	Owner Surrender	Other	2016-2017	Treatable-Rehabilitatable	V0C	59590019	58.805915	-122.6946601	British Columbia	564	4	0.277	4	-0.079	2	-0.581	5	1.118
1347	Dog	German Shepherd / Border Collie	Yes	Owner Surrender	Owner Surrender	Too Many Dogs	2016-2017	Healthy	V0C	59590019	58.805915	-122.6946601	British Columbia	564	4	0.277	4	-0.079	2	-0.581	5	1.118
1351	Puppy	Mastiff / Rottweiler	No	Owner Surrender	Owner Surrender	Too Many Animals	2019-2020	Treatable-Rehabilitatable	V0C	59590019	58.805915	-122.6946601	British Columbia	564	4	0.277	4	-0.079	2	-0.581	5	1.118
1352	Small Animal - Exotic	Ferret Mix	Yes	Owner Surrender	Owner Surrender	Moving/Evicted - Cant Take Pet Where Owner Going	2019-2020	Healthy	V0C	59590019	58.805915	-122.6946601	British Columbia	564	4	0.277	4	-0.079	2	-0.581	5	1.118
1354	Cat	Domestic Medium Hair Mix	No	Owner Surrender	Owner Surrender	Other	2016-2017	Healthy	V0C	59590019	58.805915	-122.6946601	British Columbia	564	4	0.277	4	-0.079	2	-0.581	5	1.118
1357	Dog	Labrador Retriever Mix	Yes	Owner Surrender	Stray (No ID)	No Time	2016-2017	Healthy	V0C	59590019	58.805915	-122.6946601	British Columbia	564	4	0.277	4	-0.079	2	-0.581	5	1.118
1365	Dog	Yorkshire Terrier / Shih Tzu	No	Owner Surrender	Owner Surrender	Life Change-Human Illness/Injury/CareHome/Hospital	2017-2018	Treatable-Manageable	V0C	59590019	58.805915	-122.6946601	British Columbia	564	4	0.277	4	-0.079	2	-0.581	5	1.118
1366	Dog	Rottweiler / Labrador Retriever	No	Owner Surrender	Owner Surrender	Owner Pregnant	2017-2018	Treatable-Manageable	V0C	59590019	58.805915	-122.6946601	British Columbia	564	4	0.277	4	-0.079	2	-0.581	5	1.118
1367	Cat	Domestic Short Hair Mix	Unknown	Owner Surrender	Owner Surrender	No Time	2016-2017	Healthy	V0C	59590019	58.805915	-122.6946601	British Columbia	564	4	0.277	4	-0.079	2	-0.581	5	1.118
1375	Puppy	Mastiff / Rottweiler	Yes	Owner Surrender	Owner Surrender	Too Many Animals	2019-2020	Treatable-Rehabilitatable	V0C	59590019	58.805915	-122.6946601	British Columbia	564	4	0.277	4	-0.079	2	-0.581	5	1.118
1379	Dog	Labrador Retriever Mix	Yes	Owner Surrender	Owner Surrender	Home - Children Not Ready/Not Good With Pet	2018-2019	Treatable-Rehabilitatable	V0C	59590019	58.805915	-122.6946601	British Columbia	564	4	0.277	4	-0.079	2	-0.581	5	1.118
1383	Dog	Labrador Retriever Mix	Yes	Owner Surrender	Owner Surrender	Moving/Evicted - Cant Take Pet Where Owner Going	2018-2019	Healthy	V0C	59590019	58.805915	-122.6946601	British Columbia	564	4	0.277	4	-0.079	2	-0.581	5	1.118
1385	Rabbit	Mini Rex Mix	No	Owner Surrender	Owner Surrender	Moving/Evicted - Cant Take Pet Where Owner Going	2019-2020	Healthy	V0C	59590019	58.805915	-122.6946601	British Columbia	564	4	0.277	4	-0.079	2	-0.581	5	1.118
1393	Rabbit	Mini Rex Mix	No	Owner Surrender	Owner Surrender	Moving/Evicted - Cant Take Pet Where Owner Going	2019-2020	Healthy	V0C	59590019	58.805915	-122.6946601	British Columbia	564	4	0.277	4	-0.079	2	-0.581	5	1.118
1399	Cat	Domestic Short Hair Mix	Yes	Owner Surrender	Owner Surrender	No Time For Pet/Pet Is Too Much Responsibility	2018-2019	Healthy	V0C	59590019	58.805915	-122.6946601	British Columbia	564	4	0.277	4	-0.079	2	-0.581	5	1.118
1400	Puppy	Mastiff / Rottweiler	No	Owner Surrender	Owner Surrender	Too Many Animals	2019-2020	Treatable-Rehabilitatable	V0C	59590019	58.805915	-122.6946601	British Columbia	564	4	0.277	4	-0.079	2	-0.581	5	1.118
1404	Dog	Labrador Retriever Mix	Yes	Owner Surrender	Owner Surrender	Moving/Evicted - Cant Take Pet Where Owner Going	2018-2019	Healthy	V0C	59590019	58.805915	-122.6946601	British Columbia	564	4	0.277	4	-0.079	2	-0.581	5	1.118
1406	Rabbit	Mini Rex Mix	No	Owner Surrender	Owner Surrender	Moving/Evicted - Cant Take Pet Where Owner Going	2019-2020	Healthy	V0C	59590019	58.805915	-122.6946601	British Columbia	564	4	0.277	4	-0.079	2	-0.581	5	1.118
1408	Puppy	Mastiff / Rottweiler	Yes	Owner Surrender	Owner Surrender	Too Many Animals	2019-2020	Treatable-Rehabilitatable	V0C	59590019	58.805915	-122.6946601	British Columbia	564	4	0.277	4	-0.079	2	-0.581	5	1.118
1414	Puppy	Mastiff / Rottweiler	No	Owner Surrender	Owner Surrender	Too Many Animals	2019-2020	Treatable-Rehabilitatable	V0C	59590019	58.805915	-122.6946601	British Columbia	564	4	0.277	4	-0.079	2	-0.581	5	1.118
1416	Dog	Husky Mix	Yes	Owner Surrender	Owner Surrender	No Longer Wanted	2016-2017	Treatable-Rehabilitatable	V0C	59590019	58.805915	-122.6946601	British Columbia	564	4	0.277	4	-0.079	2	-0.581	5	1.118
1417	Dog	Labrador Retriever / Husky	Yes	Owner Surrender	Owner Surrender	Other	2016-2017	Treatable-Manageable	V0C	59590019	58.805915	-122.6946601	British Columbia	564	4	0.277	4	-0.079	2	-0.581	5	1.118
1420	Dog	German Shepherd Mix	No	Owner Surrender	Owner Surrender	Other	2016-2017	Treatable-Rehabilitatable	V0C	59590019	58.805915	-122.6946601	British Columbia	564	4	0.277	4	-0.079	2	-0.581	5	1.118
1421	Cat	Domestic Medium Hair Mix	No	Owner Surrender	Owner Surrender	Pregnant - Animal Is Pregnant	2019-2020	Treatable-Rehabilitatable	V0C	59550217	56.372256	-120.41693	British Columbia	368	2	-0.754	3	-0.279	2	-0.437	1	-1.199
1422	Puppy	German Shepherd / Australian Cattle Dog/Blue Heeler	No	Owner Surrender	Owner Surrender	Too Many Dogs	2016-2017	Healthy	V0C	59550120	55.844153	-121.117429	British Columbia	673	2	-0.629	5	0.647	5	0.792	1	-1.156
1424	Kitten	Domestic Medium Hair Mix	No	Owner Surrender	Owner Surrender	Unwanted Litter	2017-2018	Treatable-Rehabilitatable	V0C	59550120	55.844153	-121.117429	British Columbia	673	2	-0.629	5	0.647	5	0.792	1	-1.156
1425	Kitten	Domestic Medium Hair Mix	No	Owner Surrender	Owner Surrender	Unwanted Litter	2017-2018	Treatable-Rehabilitatable	V0C	59550120	55.844153	-121.117429	British Columbia	673	2	-0.629	5	0.647	5	0.792	1	-1.156
1426	Puppy	German Shepherd / Australian Cattle Dog/Blue Heeler	No	Owner Surrender	Owner Surrender	Too Many Dogs	2016-2017	Healthy	V0C	59550120	55.844153	-121.117429	British Columbia	673	2	-0.629	5	0.647	5	0.792	1	-1.156
1429	Puppy	German Shepherd / Australian Cattle Dog/Blue Heeler	No	Owner Surrender	Owner Surrender	Too Many Dogs	2016-2017	Healthy	V0C	59550120	55.844153	-121.117429	British Columbia	673	2	-0.629	5	0.647	5	0.792	1	-1.156
1430	Dog	Australian Cattle Dog/Blue Heeler Mix	Yes	Owner Surrender	Owner Surrender	Other	2016-2017	Healthy	V0C	59550120	55.844153	-121.117429	British Columbia	673	2	-0.629	5	0.647	5	0.792	1	-1.156
1431	Kitten	Domestic Longhair Mix	No	Owner Surrender	Owner Surrender	Unwanted Litter	2017-2018	Treatable-Rehabilitatable	V0C	59550120	55.844153	-121.117429	British Columbia	673	2	-0.629	5	0.647	5	0.792	1	-1.156
1432	Puppy	German Shepherd / Australian Cattle Dog/Blue Heeler	Yes	Owner Surrender	Owner Surrender	Too Many Dogs	2016-2017	Healthy	V0C	59550120	55.844153	-121.117429	British Columbia	673	2	-0.629	5	0.647	5	0.792	1	-1.156
1433	Kitten	Domestic Medium Hair Mix	No	Owner Surrender	Owner Surrender	Unwanted Litter	2017-2018	Treatable-Rehabilitatable	V0C	59550120	55.844153	-121.117429	British Columbia	673	2	-0.629	5	0.647	5	0.792	1	-1.156
1437	Dog	Kuvasz / Border Collie	No	Owner Surrender	Owner Surrender	Abandoned By A Friend Or Relative	2017-2018	Treatable-Manageable	V0C	59550171	56.149193	-120.6824011	British Columbia	440	2	-0.759	5	0.363	1	-1.073	3	-0.35
1438	Cat	Domestic Longhair Mix	No	Owner Surrender	Owner Surrender	Too Many Animals	2019-2020	Healthy	V0C	59550171	56.149193	-120.6824011	British Columbia	440	2	-0.759	5	0.363	1	-1.073	3	-0.35
1439	Dog	Labrador Retriever / Great Pyrenees	Yes	Owner Surrender	Owner Surrender	New Baby	2016-2017	NA	V0C	59550171	56.149193	-120.6824011	British Columbia	440	2	-0.759	5	0.363	1	-1.073	3	-0.35
1443	Kitten	Domestic Short Hair / Siamese	No	Owner Surrender	Owner Surrender	Too Many Animals	2019-2020	Healthy	V0C	59550171	56.149193	-120.6824011	British Columbia	440	2	-0.759	5	0.363	1	-1.073	3	-0.35
1444	Dog	Boxer Mix	No	Owner Surrender	Owner Surrender	Moving House	2017-2018	Healthy	V0C	59550171	56.149193	-120.6824011	British Columbia	440	2	-0.759	5	0.363	1	-1.073	3	-0.35
1445	Dog	Great Pyrenees Mix	Yes	Owner Surrender	Owner Surrender	Behaviour - Keeps Escaping	2017-2018	Treatable-Rehabilitatable	V0C	59550171	56.149193	-120.6824011	British Columbia	440	2	-0.759	5	0.363	1	-1.073	3	-0.35
1447	Dog	Pug / Beagle	No	Owner Surrender	Owner Surrender	Landlord Does Not Allow Pets	2019-2020	Healthy	V0C	59550171	56.149193	-120.6824011	British Columbia	440	2	-0.759	5	0.363	1	-1.073	3	-0.35
1448	Cat	Domestic Short Hair Mix	No	Owner Surrender	Owner Surrender	Too Many Animals	2019-2020	Healthy	V0C	59550171	56.149193	-120.6824011	British Columbia	440	2	-0.759	5	0.363	1	-1.073	3	-0.35
1450	Cat	Domestic Short Hair Mix	No	Owner Surrender	Owner Surrender	Too Many Animals	2019-2020	Treatable-Rehabilitatable	V0C	59550171	56.149193	-120.6824011	British Columbia	440	2	-0.759	5	0.363	1	-1.073	3	-0.35
1451	Cat	Domestic Short Hair Mix	No	Owner Surrender	Owner Surrender	Too Many Animals	2019-2020	Treatable-Rehabilitatable	V0C	59550171	56.149193	-120.6824011	British Columbia	440	2	-0.759	5	0.363	1	-1.073	3	-0.35
1452	Dog	Poodle Miniature / Pug	No	Owner Surrender	Owner Surrender	Life Change - School/Travel/Holidays/Work/etc.	2019-2020	Healthy	V0C	59550171	56.149193	-120.6824011	British Columbia	440	2	-0.759	5	0.363	1	-1.073	3	-0.35
1454	Dog	Labradoodle Mix	Yes	Owner Surrender	Owner Surrender	Moving House	2017-2018	Healthy	V0C	59550171	56.149193	-120.6824011	British Columbia	440	2	-0.759	5	0.363	1	-1.073	3	-0.35
1455	Dog	Siberian Husky / Labrador Retriever	No	Owner Surrender	Owner Surrender	Too Many Animals	2018-2019	Treatable-Rehabilitatable	V0C	59550171	56.149193	-120.6824011	British Columbia	440	2	-0.759	5	0.363	1	-1.073	3	-0.35
1456	Kitten	Domestic Short Hair Mix	No	Owner Surrender	Owner Surrender	Life Change-Human Illness/Injury/CareHome/Hospital	2019-2020	Healthy	V0C	59550171	56.149193	-120.6824011	British Columbia	440	2	-0.759	5	0.363	1	-1.073	3	-0.35
1458	Dog	German Shepherd / Border Collie	Yes	Owner Surrender	Owner Surrender	Life Change - Baby/Divorce/lllness/Jail/Travel/etc	2017-2018	Treatable-Rehabilitatable	V0C	59550171	56.149193	-120.6824011	British Columbia	440	2	-0.759	5	0.363	1	-1.073	3	-0.35
1459	Kitten	Domestic Short Hair Mix	No	Owner Surrender	Owner Surrender	Too Many Animals	2017-2018	Treatable-Manageable	V0C	59550132	55.695102	-121.6294281	British Columbia	663	3	-0.157	5	0.486	1	-1.289	4	0.558
1460	Kitten	Domestic Short Hair Mix	No	Owner Surrender	Owner Surrender	New Baby	2016-2017	NA	V0C	59550132	55.695102	-121.6294281	British Columbia	663	3	-0.157	5	0.486	1	-1.289	4	0.558
1461	Kitten	Domestic Short Hair Mix	No	Owner Surrender	Owner Surrender	Too Many Animals	2017-2018	Treatable-Rehabilitatable	V0C	59550132	55.695102	-121.6294281	British Columbia	663	3	-0.157	5	0.486	1	-1.289	4	0.558
1462	Kitten	Domestic Short Hair Mix	Yes	Owner Surrender	Owner Surrender	Too Many Animals	2017-2018	Treatable-Rehabilitatable	V0C	59550132	55.695102	-121.6294281	British Columbia	663	3	-0.157	5	0.486	1	-1.289	4	0.558
1463	Kitten	Domestic Medium Hair Mix	Yes	Owner Surrender	Owner Surrender	Unwanted Litter	2017-2018	Healthy	V0C	59550132	55.695102	-121.6294281	British Columbia	663	3	-0.157	5	0.486	1	-1.289	4	0.558
1464	Kitten	Domestic Short Hair Mix	No	Owner Surrender	Owner Surrender	Too Many Animals	2017-2018	Treatable-Rehabilitatable	V0C	59550132	55.695102	-121.6294281	British Columbia	663	3	-0.157	5	0.486	1	-1.289	4	0.558
1466	Cat	Domestic Medium Hair Mix	Yes	Owner Surrender	Owner Surrender	New Baby	2016-2017	NA	V0C	59550132	55.695102	-121.6294281	British Columbia	663	3	-0.157	5	0.486	1	-1.289	4	0.558
1468	Kitten	Domestic Medium Hair Mix	Yes	Owner Surrender	Owner Surrender	Unwanted Litter	2017-2018	Healthy	V0C	59550132	55.695102	-121.6294281	British Columbia	663	3	-0.157	5	0.486	1	-1.289	4	0.558
1470	Kitten	Domestic Medium Hair Mix	No	Owner Surrender	Owner Surrender	New Baby	2016-2017	NA	V0C	59550132	55.695102	-121.6294281	British Columbia	663	3	-0.157	5	0.486	1	-1.289	4	0.558
1471	Dog	Labrador Retriever Mix	Yes	Owner Surrender	Owner Surrender	Moving/Evicted - Cant Take Pet Where Owner Going	2017-2018	Treatable-Rehabilitatable	V0C	59550132	55.695102	-121.6294281	British Columbia	663	3	-0.157	5	0.486	1	-1.289	4	0.558
1472	Kitten	Domestic Short Hair Mix	Yes	Owner Surrender	Owner Surrender	Cant Afford Food/Grooming/General Expenses	2019-2020	Healthy	V0C	59550132	55.695102	-121.6294281	British Columbia	663	3	-0.157	5	0.486	1	-1.289	4	0.558
1473	Kitten	Domestic Short Hair Mix	No	Owner Surrender	Owner Surrender	New Baby	2016-2017	NA	V0C	59550132	55.695102	-121.6294281	British Columbia	663	3	-0.157	5	0.486	1	-1.289	4	0.558
1474	Kitten	Domestic Short Hair Mix	No	Owner Surrender	Owner Surrender	Too Many Animals	2017-2018	Treatable-Rehabilitatable	V0C	59550132	55.695102	-121.6294281	British Columbia	663	3	-0.157	5	0.486	1	-1.289	4	0.558
1476	Kitten	Domestic Short Hair Mix	Yes	Owner Surrender	Owner Surrender	Too Many Animals	2017-2018	Treatable-Rehabilitatable	V0C	59550132	55.695102	-121.6294281	British Columbia	663	3	-0.157	5	0.486	1	-1.289	4	0.558
1477	Kitten	Domestic Medium Hair Mix	Yes	Owner Surrender	Owner Surrender	Too Many Animals	2017-2018	Treatable-Rehabilitatable	V0C	59550132	55.695102	-121.6294281	British Columbia	663	3	-0.157	5	0.486	1	-1.289	4	0.558
1480	Kitten	Domestic Medium Hair Mix	Yes	Owner Surrender	Owner Surrender	Unwanted Litter	2017-2018	Healthy	V0C	59550132	55.695102	-121.6294281	British Columbia	663	3	-0.157	5	0.486	1	-1.289	4	0.558
1481	Kitten	Domestic Medium Hair Mix	No	Owner Surrender	Owner Surrender	New Baby	2016-2017	NA	V0C	59550132	55.695102	-121.6294281	British Columbia	663	3	-0.157	5	0.486	1	-1.289	4	0.558
1482	Kitten	Domestic Short Hair Mix	No	Owner Surrender	Owner Surrender	Too Many Animals	2017-2018	Treatable-Manageable	V0C	59550132	55.695102	-121.6294281	British Columbia	663	3	-0.157	5	0.486	1	-1.289	4	0.558
1483	Kitten	Domestic Short Hair Mix	Yes	Owner Surrender	Owner Surrender	Too Many Animals	2017-2018	Treatable-Rehabilitatable	V0C	59550132	55.695102	-121.6294281	British Columbia	663	3	-0.157	5	0.486	1	-1.289	4	0.558
1485	Kitten	Domestic Short Hair Mix	Yes	Owner Surrender	Owner Surrender	Cant Afford Food/Grooming/General Expenses	2019-2020	Treatable-Rehabilitatable	V0C	59550132	55.695102	-121.6294281	British Columbia	663	3	-0.157	5	0.486	1	-1.289	4	0.558
1487	Cat	Domestic Longhair Mix	No	Owner Surrender	Owner Surrender	Too Many Animals	2017-2018	Treatable-Manageable	V0C	59550132	55.695102	-121.6294281	British Columbia	663	3	-0.157	5	0.486	1	-1.289	4	0.558
1488	Kitten	Domestic Short Hair Mix	Yes	Owner Surrender	Owner Surrender	Cant Afford Food/Grooming/General Expenses	2019-2020	Healthy	V0C	59550132	55.695102	-121.6294281	British Columbia	663	3	-0.157	5	0.486	1	-1.289	4	0.558
1490	Kitten	Domestic Short Hair Mix	No	Owner Surrender	Owner Surrender	Unwanted Litter	2017-2018	Healthy	V0C	59550132	55.695102	-121.6294281	British Columbia	663	3	-0.157	5	0.486	1	-1.289	4	0.558
1494	Cat	Domestic Short Hair Mix	No	Owner Surrender	Owner Surrender	Too Many Animals	2017-2018	Treatable-Manageable	V0C	59550132	55.695102	-121.6294281	British Columbia	663	3	-0.157	5	0.486	1	-1.289	4	0.558
1500	Cat	Domestic Medium Hair Mix	Yes	Owner Surrender	Owner Surrender	Too Many Animals	2017-2018	Treatable-Manageable	V0C	59550132	55.695102	-121.6294281	British Columbia	663	3	-0.157	5	0.486	1	-1.289	4	0.558
1507	Cat	Domestic Short Hair Mix	No	Owner Surrender	Owner Surrender	Too Many Animals	2017-2018	Unhealthy-Untreatable	V0C	59550132	55.695102	-121.6294281	British Columbia	663	3	-0.157	5	0.486	1	-1.289	4	0.558
1509	Cat	Domestic Medium Hair Mix	No	Owner Surrender	Owner Surrender	Too Many Animals	2017-2018	Treatable-Rehabilitatable	V0C	59550132	55.695102	-121.6294281	British Columbia	663	3	-0.157	5	0.486	1	-1.289	4	0.558
1510	Kitten	Domestic Short Hair Mix	No	Owner Surrender	Owner Surrender	Too Many Animals	2017-2018	Unhealthy-Untreatable	V0C	59550132	55.695102	-121.6294281	British Columbia	663	3	-0.157	5	0.486	1	-1.289	4	0.558
1512	Kitten	Domestic Short Hair Mix	No	Owner Surrender	Owner Surrender	Too Many Animals	2017-2018	Unhealthy-Untreatable	V0C	59550132	55.695102	-121.6294281	British Columbia	663	3	-0.157	5	0.486	1	-1.289	4	0.558
1513	Kitten	Domestic Medium Hair Mix	No	Owner Surrender	Owner Surrender	Too Many Animals	2017-2018	Unhealthy-Untreatable	V0C	59550132	55.695102	-121.6294281	British Columbia	663	3	-0.157	5	0.486	1	-1.289	4	0.558
1514	Kitten	Domestic Longhair Mix	Yes	Owner Surrender	Owner Surrender	Cant Afford Food/Grooming/General Expenses	2019-2020	Healthy	V0C	59550132	55.695102	-121.6294281	British Columbia	663	3	-0.157	5	0.486	1	-1.289	4	0.558
1517	Kitten	Domestic Short Hair Mix	No	Owner Surrender	Owner Surrender	Cant Afford Food/Grooming/General Expenses	2019-2020	Healthy	V0C	59550132	55.695102	-121.6294281	British Columbia	663	3	-0.157	5	0.486	1	-1.289	4	0.558
1522	Kitten	Domestic Short Hair Mix	No	Owner Surrender	Owner Surrender	Too Many Animals	2017-2018	Unhealthy-Untreatable	V0C	59550132	55.695102	-121.6294281	British Columbia	663	3	-0.157	5	0.486	1	-1.289	4	0.558
1523	Kitten	Domestic Medium Hair Mix	No	Owner Surrender	Owner Surrender	Too Many Animals	2017-2018	Treatable-Rehabilitatable	V0C	59550132	55.695102	-121.6294281	British Columbia	663	3	-0.157	5	0.486	1	-1.289	4	0.558
1528	Kitten	Domestic Short Hair Mix	No	Owner Surrender	Owner Surrender	Too Many Animals	2017-2018	Unhealthy-Untreatable	V0C	59550132	55.695102	-121.6294281	British Columbia	663	3	-0.157	5	0.486	1	-1.289	4	0.558
1529	Cat	Domestic Medium Hair Mix	No	Owner Surrender	Owner Surrender	Cant Afford Food/Grooming/General Expenses	2019-2020	Healthy	V0C	59550132	55.695102	-121.6294281	British Columbia	663	3	-0.157	5	0.486	1	-1.289	4	0.558
1530	Kitten	Domestic Short Hair Mix	No	Owner Surrender	Owner Surrender	Cant Afford Food/Grooming/General Expenses	2019-2020	Healthy	V0C	59550132	55.695102	-121.6294281	British Columbia	663	3	-0.157	5	0.486	1	-1.289	4	0.558
1536	Cat	Domestic Medium Hair Mix	No	Owner Surrender	Owner Surrender	Too Many Animals	2017-2018	Treatable-Rehabilitatable	V0C	59550132	55.695102	-121.6294281	British Columbia	663	3	-0.157	5	0.486	1	-1.289	4	0.558
1538	Cat	Domestic Short Hair Mix	No	Owner Surrender	Owner Surrender	Too Many Animals	2017-2018	Treatable-Manageable	V0C	59550132	55.695102	-121.6294281	British Columbia	663	3	-0.157	5	0.486	1	-1.289	4	0.558
1539	Cat	Domestic Longhair Mix	No	Owner Surrender	Owner Surrender	Too Many Animals	2017-2018	Treatable-Manageable	V0C	59550132	55.695102	-121.6294281	British Columbia	663	3	-0.157	5	0.486	1	-1.289	4	0.558
1542	Kitten	Domestic Medium Hair Mix	No	Owner Surrender	Owner Surrender	Too Many Animals	2017-2018	Unhealthy-Untreatable	V0C	59550132	55.695102	-121.6294281	British Columbia	663	3	-0.157	5	0.486	1	-1.289	4	0.558
1543	Cat	Domestic Short Hair Mix	No	Owner Surrender	Owner Surrender	Too Many Animals	2017-2018	Treatable-Manageable	V0C	59550132	55.695102	-121.6294281	British Columbia	663	3	-0.157	5	0.486	1	-1.289	4	0.558
1546	Kitten	Domestic Short Hair Mix	No	Owner Surrender	Owner Surrender	Too Many Animals	2017-2018	Treatable-Manageable	V0C	59550132	55.695102	-121.6294281	British Columbia	663	3	-0.157	5	0.486	1	-1.289	4	0.558
1548	Cat	Domestic Longhair Mix	No	Owner Surrender	Owner Surrender	Too Many Animals	2017-2018	Treatable-Manageable	V0C	59550132	55.695102	-121.6294281	British Columbia	663	3	-0.157	5	0.486	1	-1.289	4	0.558
1550	Cat	Domestic Short Hair Mix	No	Owner Surrender	Owner Surrender	Too Many Animals	2017-2018	Treatable-Rehabilitatable	V0C	59550132	55.695102	-121.6294281	British Columbia	663	3	-0.157	5	0.486	1	-1.289	4	0.558
1552	Kitten	Domestic Longhair Mix	Yes	Owner Surrender	Owner Surrender	Too Many Animals	2017-2018	Treatable-Rehabilitatable	V0C	59550132	55.695102	-121.6294281	British Columbia	663	3	-0.157	5	0.486	1	-1.289	4	0.558
1553	Kitten	Domestic Short Hair Mix	No	Owner Surrender	Owner Surrender	Pregnant - Animal Is Pregnant	2018-2019	Treatable-Rehabilitatable	V0C	59550132	55.695102	-121.6294281	British Columbia	663	3	-0.157	5	0.486	1	-1.289	4	0.558
1556	Kitten	Domestic Short Hair Mix	No	Owner Surrender	Owner Surrender	Too Many Animals	2017-2018	Healthy	V0C	59550132	55.695102	-121.6294281	British Columbia	663	3	-0.157	5	0.486	1	-1.289	4	0.558
1557	Kitten	Domestic Short Hair Mix	No	Owner Surrender	Owner Surrender	Cant Afford Food/Grooming/General Expenses	2019-2020	Healthy	V0C	59550132	55.695102	-121.6294281	British Columbia	663	3	-0.157	5	0.486	1	-1.289	4	0.558
1558	Kitten	Domestic Short Hair Mix	No	Owner Surrender	Owner Surrender	Too Many Animals	2017-2018	Treatable-Rehabilitatable	V0C	59550132	55.695102	-121.6294281	British Columbia	663	3	-0.157	5	0.486	1	-1.289	4	0.558
1561	Kitten	Domestic Medium Hair Mix	No	Owner Surrender	Owner Surrender	Too Many Animals	2017-2018	Treatable-Manageable	V0C	59550132	55.695102	-121.6294281	British Columbia	663	3	-0.157	5	0.486	1	-1.289	4	0.558
1562	Cat	Domestic Short Hair Mix	No	Owner Surrender	Owner Surrender	Too Many Animals	2017-2018	Treatable-Rehabilitatable	V0C	59550132	55.695102	-121.6294281	British Columbia	663	3	-0.157	5	0.486	1	-1.289	4	0.558
1563	Cat	Domestic Short Hair Mix	No	Owner Surrender	Owner Surrender	Too Many Animals	2017-2018	Treatable-Manageable	V0C	59550132	55.695102	-121.6294281	British Columbia	663	3	-0.157	5	0.486	1	-1.289	4	0.558
1564	Kitten	Domestic Medium Hair Mix	Yes	Owner Surrender	Owner Surrender	Too Many Animals	2017-2018	Healthy	V0C	59550132	55.695102	-121.6294281	British Columbia	663	3	-0.157	5	0.486	1	-1.289	4	0.558
1566	Kitten	Domestic Short Hair Mix	Yes	Owner Surrender	Owner Surrender	Too Many Animals	2017-2018	Treatable-Manageable	V0C	59550132	55.695102	-121.6294281	British Columbia	663	3	-0.157	5	0.486	1	-1.289	4	0.558
1567	Kitten	Domestic Medium Hair Mix	No	Owner Surrender	Owner Surrender	Too Many Animals	2017-2018	Unhealthy-Untreatable	V0C	59550132	55.695102	-121.6294281	British Columbia	663	3	-0.157	5	0.486	1	-1.289	4	0.558
1568	Cat	Domestic Short Hair Mix	No	Owner Surrender	Owner Surrender	Too Many Animals	2017-2018	Treatable-Manageable	V0C	59550132	55.695102	-121.6294281	British Columbia	663	3	-0.157	5	0.486	1	-1.289	4	0.558
1570	Cat	Domestic Short Hair Mix	No	Owner Surrender	Owner Surrender	Too Many Animals	2017-2018	Treatable-Manageable	V0C	59550132	55.695102	-121.6294281	British Columbia	663	3	-0.157	5	0.486	1	-1.289	4	0.558
1573	Kitten	Domestic Short Hair Mix	No	Owner Surrender	Owner Surrender	Cant Afford Food/Grooming/General Expenses	2019-2020	Treatable-Rehabilitatable	V0C	59550132	55.695102	-121.6294281	British Columbia	663	3	-0.157	5	0.486	1	-1.289	4	0.558
1575	Puppy	American Bulldog / Boxer	No	Owner Surrender	Owner Surrender	Too Many Animals	2018-2019	Healthy	V0C	59550132	55.695102	-121.6294281	British Columbia	663	3	-0.157	5	0.486	1	-1.289	4	0.558
1576	Kitten	Domestic Medium Hair Mix	Yes	Owner Surrender	Owner Surrender	Too Many Animals	2017-2018	Treatable-Manageable	V0C	59550132	55.695102	-121.6294281	British Columbia	663	3	-0.157	5	0.486	1	-1.289	4	0.558
1577	Puppy	Pit Bull Terrier / Boxer	No	Owner Surrender	Owner Surrender	Too Many Animals	2018-2019	Treatable-Rehabilitatable	V0C	59550132	55.695102	-121.6294281	British Columbia	663	3	-0.157	5	0.486	1	-1.289	4	0.558
1579	Kitten	Domestic Short Hair Mix	Yes	Owner Surrender	Owner Surrender	Too Many Animals	2017-2018	Healthy	V0C	59550132	55.695102	-121.6294281	British Columbia	663	3	-0.157	5	0.486	1	-1.289	4	0.558
1581	Cat	Domestic Short Hair Mix	No	Owner Surrender	Owner Surrender	Too Many Animals	2017-2018	Treatable-Rehabilitatable	V0C	59550132	55.695102	-121.6294281	British Columbia	663	3	-0.157	5	0.486	1	-1.289	4	0.558
1582	Kitten	Domestic Short Hair Mix	No	Owner Surrender	Owner Surrender	Too Many Animals	2017-2018	Unhealthy-Untreatable	V0C	59550132	55.695102	-121.6294281	British Columbia	663	3	-0.157	5	0.486	1	-1.289	4	0.558
1583	Kitten	Domestic Short Hair Mix	No	Owner Surrender	Owner Surrender	Too Many Animals	2017-2018	Unhealthy-Untreatable	V0C	59550132	55.695102	-121.6294281	British Columbia	663	3	-0.157	5	0.486	1	-1.289	4	0.558
1584	Kitten	Domestic Short Hair Mix	No	Owner Surrender	Owner Surrender	Too Many Animals	2017-2018	Treatable-Rehabilitatable	V0C	59550132	55.695102	-121.6294281	British Columbia	663	3	-0.157	5	0.486	1	-1.289	4	0.558
1585	Cat	Domestic Medium Hair Mix	No	Owner Surrender	Owner Surrender	Too Many Animals	2017-2018	Treatable-Manageable	V0C	59550132	55.695102	-121.6294281	British Columbia	663	3	-0.157	5	0.486	1	-1.289	4	0.558
1586	Cat	Domestic Longhair Mix	No	Owner Surrender	Owner Surrender	Too Many Animals	2017-2018	Treatable-Manageable	V0C	59550132	55.695102	-121.6294281	British Columbia	663	3	-0.157	5	0.486	1	-1.289	4	0.558
1590	Kitten	Domestic Short Hair Mix	No	Owner Surrender	Owner Surrender	Too Many Animals	2017-2018	Healthy	V0C	59550132	55.695102	-121.6294281	British Columbia	663	3	-0.157	5	0.486	1	-1.289	4	0.558
1591	Kitten	Domestic Short Hair Mix	No	Owner Surrender	Owner Surrender	Too Many Animals	2017-2018	Unhealthy-Untreatable	V0C	59550132	55.695102	-121.6294281	British Columbia	663	3	-0.157	5	0.486	1	-1.289	4	0.558
1593	Kitten	Domestic Short Hair Mix	No	Owner Surrender	Owner Surrender	Too Many Animals	2017-2018	Treatable-Rehabilitatable	V0C	59550132	55.695102	-121.6294281	British Columbia	663	3	-0.157	5	0.486	1	-1.289	4	0.558
1594	Kitten	Domestic Short Hair Mix	No	Owner Surrender	Owner Surrender	Too Many Animals	2017-2018	Treatable-Manageable	V0C	59550132	55.695102	-121.6294281	British Columbia	663	3	-0.157	5	0.486	1	-1.289	4	0.558
1596	Kitten	Domestic Medium Hair Mix	No	Owner Surrender	Owner Surrender	Too Many Animals	2017-2018	Unhealthy-Untreatable	V0C	59550132	55.695102	-121.6294281	British Columbia	663	3	-0.157	5	0.486	1	-1.289	4	0.558
1597	Kitten	Domestic Short Hair Mix	No	Owner Surrender	Owner Surrender	Too Many Animals	2017-2018	Treatable-Rehabilitatable	V0C	59550132	55.695102	-121.6294281	British Columbia	663	3	-0.157	5	0.486	1	-1.289	4	0.558
1599	Cat	Domestic Medium Hair Mix	No	Owner Surrender	Owner Surrender	Too Many Animals	2017-2018	Treatable-Manageable	V0C	59550132	55.695102	-121.6294281	British Columbia	663	3	-0.157	5	0.486	1	-1.289	4	0.558
1601	Kitten	Domestic Short Hair Mix	No	Owner Surrender	Owner Surrender	Too Many Animals	2017-2018	Unhealthy-Untreatable	V0C	59550132	55.695102	-121.6294281	British Columbia	663	3	-0.157	5	0.486	1	-1.289	4	0.558
1604	Kitten	Domestic Medium Hair Mix	Yes	Owner Surrender	Owner Surrender	Too Many Animals	2017-2018	Treatable-Manageable	V0C	59550132	55.695102	-121.6294281	British Columbia	663	3	-0.157	5	0.486	1	-1.289	4	0.558
1606	Kitten	Domestic Short Hair Mix	No	Owner Surrender	Owner Surrender	Too Many Animals	2017-2018	Unhealthy-Untreatable	V0C	59550132	55.695102	-121.6294281	British Columbia	663	3	-0.157	5	0.486	1	-1.289	4	0.558
1607	Kitten	Domestic Short Hair Mix	No	Owner Surrender	Owner Surrender	Too Many Animals	2017-2018	Healthy	V0C	59550132	55.695102	-121.6294281	British Columbia	663	3	-0.157	5	0.486	1	-1.289	4	0.558
1608	Kitten	Domestic Short Hair Mix	No	Owner Surrender	Owner Surrender	Too Many Animals	2017-2018	Treatable-Rehabilitatable	V0C	59550132	55.695102	-121.6294281	British Columbia	663	3	-0.157	5	0.486	1	-1.289	4	0.558
1609	Kitten	Domestic Short Hair Mix	No	Owner Surrender	Owner Surrender	Too Many Animals	2017-2018	Unhealthy-Untreatable	V0C	59550132	55.695102	-121.6294281	British Columbia	663	3	-0.157	5	0.486	1	-1.289	4	0.558
1610	Cat	Domestic Short Hair Mix	No	Owner Surrender	Owner Surrender	Too Many Animals	2017-2018	Treatable-Rehabilitatable	V0C	59550132	55.695102	-121.6294281	British Columbia	663	3	-0.157	5	0.486	1	-1.289	4	0.558
1611	Cat	Domestic Short Hair Mix	No	Owner Surrender	Owner Surrender	Too Many Animals	2017-2018	Treatable-Manageable	V0C	59550132	55.695102	-121.6294281	British Columbia	663	3	-0.157	5	0.486	1	-1.289	4	0.558
1614	Cat	Domestic Short Hair Mix	Yes	Owner Surrender	Owner Surrender	Pregnant - Animal Is Pregnant	2018-2019	Treatable-Rehabilitatable	V0C	59550132	55.695102	-121.6294281	British Columbia	663	3	-0.157	5	0.486	1	-1.289	4	0.558
1615	Kitten	Domestic Short Hair Mix	No	Owner Surrender	Owner Surrender	Too Many Animals	2017-2018	Unhealthy-Untreatable	V0C	59550132	55.695102	-121.6294281	British Columbia	663	3	-0.157	5	0.486	1	-1.289	4	0.558
1617	Kitten	Domestic Medium Hair Mix	No	Owner Surrender	Owner Surrender	Too Many Animals	2017-2018	Unhealthy-Untreatable	V0C	59550132	55.695102	-121.6294281	British Columbia	663	3	-0.157	5	0.486	1	-1.289	4	0.558
1619	Kitten	Domestic Short Hair Mix	No	Owner Surrender	Owner Surrender	Too Many Animals	2017-2018	Treatable-Rehabilitatable	V0C	59550132	55.695102	-121.6294281	British Columbia	663	3	-0.157	5	0.486	1	-1.289	4	0.558
1622	Kitten	Domestic Medium Hair Mix	No	Owner Surrender	Owner Surrender	Too Many Animals	2017-2018	Healthy	V0C	59550132	55.695102	-121.6294281	British Columbia	663	3	-0.157	5	0.486	1	-1.289	4	0.558
1623	Cat	Domestic Short Hair Mix	No	Owner Surrender	Owner Surrender	Too Many Animals	2017-2018	Treatable-Manageable	V0C	59550132	55.695102	-121.6294281	British Columbia	663	3	-0.157	5	0.486	1	-1.289	4	0.558
1624	Cat	Domestic Medium Hair Mix	No	Owner Surrender	Owner Surrender	Unwanted Litter	2017-2018	Treatable-Manageable	V0C	59550132	55.695102	-121.6294281	British Columbia	663	3	-0.157	5	0.486	1	-1.289	4	0.558
1628	Cat	Domestic Short Hair Mix	No	Owner Surrender	Owner Surrender	Too Many Animals	2017-2018	Unhealthy-Untreatable	V0C	59550132	55.695102	-121.6294281	British Columbia	663	3	-0.157	5	0.486	1	-1.289	4	0.558
1629	Kitten	Domestic Short Hair Mix	No	Owner Surrender	Owner Surrender	Too Many Animals	2017-2018	Treatable-Rehabilitatable	V0C	59550132	55.695102	-121.6294281	British Columbia	663	3	-0.157	5	0.486	1	-1.289	4	0.558
1631	Kitten	Domestic Short Hair Mix	No	Owner Surrender	Owner Surrender	Too Many Animals	2017-2018	Treatable-Rehabilitatable	V0C	59550132	55.695102	-121.6294281	British Columbia	663	3	-0.157	5	0.486	1	-1.289	4	0.558
1633	Kitten	Domestic Short Hair Mix	No	Owner Surrender	Owner Surrender	Too Many Animals	2017-2018	Treatable-Manageable	V0C	59550132	55.695102	-121.6294281	British Columbia	663	3	-0.157	5	0.486	1	-1.289	4	0.558
1634	Kitten	Domestic Short Hair Mix	No	Owner Surrender	Owner Surrender	Too Many Animals	2017-2018	Unhealthy-Untreatable	V0C	59550132	55.695102	-121.6294281	British Columbia	663	3	-0.157	5	0.486	1	-1.289	4	0.558
1635	Kitten	Domestic Medium Hair Mix	Yes	Owner Surrender	Owner Surrender	Too Many Animals	2017-2018	Treatable-Rehabilitatable	V0C	59550132	55.695102	-121.6294281	British Columbia	663	3	-0.157	5	0.486	1	-1.289	4	0.558
1636	Cat	Domestic Medium Hair Mix	No	Owner Surrender	Owner Surrender	Too Many Animals	2017-2018	Treatable-Manageable	V0C	59550132	55.695102	-121.6294281	British Columbia	663	3	-0.157	5	0.486	1	-1.289	4	0.558
1637	Cat	Domestic Medium Hair Mix	No	Owner Surrender	Owner Surrender	Too Many Animals	2017-2018	Treatable-Manageable	V0C	59550132	55.695102	-121.6294281	British Columbia	663	3	-0.157	5	0.486	1	-1.289	4	0.558
1638	Kitten	Domestic Short Hair Mix	No	Owner Surrender	Owner Surrender	Too Many Animals	2017-2018	Unhealthy-Untreatable	V0C	59550132	55.695102	-121.6294281	British Columbia	663	3	-0.157	5	0.486	1	-1.289	4	0.558
1639	Puppy	Pit Bull Terrier / Boxer	No	Owner Surrender	Owner Surrender	Too Many Animals	2018-2019	Healthy	V0C	59550132	55.695102	-121.6294281	British Columbia	663	3	-0.157	5	0.486	1	-1.289	4	0.558
1643	Kitten	Domestic Medium Hair Mix	No	Owner Surrender	Owner Surrender	Too Many Animals	2017-2018	Treatable-Manageable	V0C	59550132	55.695102	-121.6294281	British Columbia	663	3	-0.157	5	0.486	1	-1.289	4	0.558
1644	Cat	Domestic Medium Hair Mix	No	Owner Surrender	Owner Surrender	Too Many Animals	2017-2018	Treatable-Manageable	V0C	59550132	55.695102	-121.6294281	British Columbia	663	3	-0.157	5	0.486	1	-1.289	4	0.558
1647	Kitten	Domestic Medium Hair Mix	No	Owner Surrender	Owner Surrender	Too Many Animals	2017-2018	Unhealthy-Untreatable	V0C	59550132	55.695102	-121.6294281	British Columbia	663	3	-0.157	5	0.486	1	-1.289	4	0.558
1654	Puppy	American Bulldog / Boxer	No	Owner Surrender	Owner Surrender	Too Many Animals	2018-2019	Treatable-Rehabilitatable	V0C	59550132	55.695102	-121.6294281	British Columbia	663	3	-0.157	5	0.486	1	-1.289	4	0.558
1655	Kitten	Domestic Short Hair Mix	No	Owner Surrender	Owner Surrender	Too Many Animals	2017-2018	Treatable-Rehabilitatable	V0C	59550132	55.695102	-121.6294281	British Columbia	663	3	-0.157	5	0.486	1	-1.289	4	0.558
1657	Kitten	Domestic Medium Hair Mix	No	Owner Surrender	Owner Surrender	Pregnant - Animal Is Pregnant	2018-2019	Treatable-Rehabilitatable	V0C	59550132	55.695102	-121.6294281	British Columbia	663	3	-0.157	5	0.486	1	-1.289	4	0.558
1659	Kitten	Domestic Medium Hair Mix	Yes	Owner Surrender	Owner Surrender	Too Many Animals	2017-2018	Treatable-Rehabilitatable	V0C	59550132	55.695102	-121.6294281	British Columbia	663	3	-0.157	5	0.486	1	-1.289	4	0.558
1662	Cat	Domestic Longhair Mix	No	Owner Surrender	Owner Surrender	Too Many Animals	2017-2018	Unhealthy-Untreatable	V0C	59550132	55.695102	-121.6294281	British Columbia	663	3	-0.157	5	0.486	1	-1.289	4	0.558
1663	Cat	Domestic Short Hair Mix	No	Owner Surrender	Owner Surrender	Too Many Animals	2017-2018	Treatable-Manageable	V0C	59550132	55.695102	-121.6294281	British Columbia	663	3	-0.157	5	0.486	1	-1.289	4	0.558
1664	Cat	Domestic Short Hair Mix	No	Owner Surrender	Owner Surrender	Too Many Animals	2017-2018	Treatable-Manageable	V0C	59550132	55.695102	-121.6294281	British Columbia	663	3	-0.157	5	0.486	1	-1.289	4	0.558
1665	Kitten	Domestic Medium Hair Mix	No	Owner Surrender	Owner Surrender	Too Many Animals	2017-2018	Treatable-Manageable	V0C	59550132	55.695102	-121.6294281	British Columbia	663	3	-0.157	5	0.486	1	-1.289	4	0.558
1667	Puppy	Pit Bull Terrier / Boxer	No	Owner Surrender	Owner Surrender	Too Many Animals	2018-2019	Treatable-Rehabilitatable	V0C	59550132	55.695102	-121.6294281	British Columbia	663	3	-0.157	5	0.486	1	-1.289	4	0.558
1669	Cat	Domestic Medium Hair Mix	No	Owner Surrender	Owner Surrender	Too Many Animals	2017-2018	Unhealthy-Untreatable	V0C	59550132	55.695102	-121.6294281	British Columbia	663	3	-0.157	5	0.486	1	-1.289	4	0.558
1670	Cat	Domestic Short Hair Mix	No	Owner Surrender	Owner Surrender	Too Many Animals	2017-2018	Unhealthy-Untreatable	V0C	59550132	55.695102	-121.6294281	British Columbia	663	3	-0.157	5	0.486	1	-1.289	4	0.558
1676	Puppy	American Bulldog / Boxer	No	Owner Surrender	Owner Surrender	Too Many Animals	2018-2019	Healthy	V0C	59550132	55.695102	-121.6294281	British Columbia	663	3	-0.157	5	0.486	1	-1.289	4	0.558
1680	Dog	Golden Retriever / Great Pyrenees	Yes	Owner Surrender	Owner Surrender	Behaviour - Keeps Escaping	2019-2020	Healthy	V0C	59550132	55.695102	-121.6294281	British Columbia	663	3	-0.157	5	0.486	1	-1.289	4	0.558
1684	Cat	Domestic Short Hair Mix	No	Owner Surrender	Owner Surrender	Too Many Animals	2017-2018	Unhealthy-Untreatable	V0C	59550132	55.695102	-121.6294281	British Columbia	663	3	-0.157	5	0.486	1	-1.289	4	0.558
1687	Kitten	Domestic Short Hair Mix	No	Owner Surrender	Owner Surrender	Too Many Animals	2017-2018	Treatable-Manageable	V0C	59550132	55.695102	-121.6294281	British Columbia	663	3	-0.157	5	0.486	1	-1.289	4	0.558
1690	Cat	Domestic Short Hair Mix	No	Owner Surrender	Owner Surrender	Too Many Animals	2017-2018	Treatable-Rehabilitatable	V0C	59550132	55.695102	-121.6294281	British Columbia	663	3	-0.157	5	0.486	1	-1.289	4	0.558
1693	Kitten	Domestic Short Hair Mix	No	Owner Surrender	Owner Surrender	Too Many Animals	2017-2018	Unhealthy-Untreatable	V0C	59550132	55.695102	-121.6294281	British Columbia	663	3	-0.157	5	0.486	1	-1.289	4	0.558
1699	Kitten	Domestic Medium Hair Mix	No	Owner Surrender	Owner Surrender	Too Many Animals	2017-2018	Unhealthy-Untreatable	V0C	59550132	55.695102	-121.6294281	British Columbia	663	3	-0.157	5	0.486	1	-1.289	4	0.558
1701	Cat	Domestic Short Hair Mix	No	Owner Surrender	Owner Surrender	Too Many Animals	2017-2018	Unhealthy-Untreatable	V0C	59550132	55.695102	-121.6294281	British Columbia	663	3	-0.157	5	0.486	1	-1.289	4	0.558
1706	Kitten	Domestic Short Hair Mix	No	Owner Surrender	Owner Surrender	Too Many Animals	2017-2018	Treatable-Rehabilitatable	V0C	59550132	55.695102	-121.6294281	British Columbia	663	3	-0.157	5	0.486	1	-1.289	4	0.558
1710	Kitten	Domestic Short Hair Mix	No	Owner Surrender	Owner Surrender	Pregnant - Animal Is Pregnant	2018-2019	Treatable-Rehabilitatable	V0C	59550132	55.695102	-121.6294281	British Columbia	663	3	-0.157	5	0.486	1	-1.289	4	0.558
1712	Kitten	Domestic Short Hair Mix	No	Owner Surrender	Owner Surrender	Too Many Animals	2017-2018	Treatable-Manageable	V0C	59550132	55.695102	-121.6294281	British Columbia	663	3	-0.157	5	0.486	1	-1.289	4	0.558
1713	Puppy	Pit Bull Terrier / Boxer	No	Owner Surrender	Owner Surrender	Too Many Animals	2018-2019	Healthy	V0C	59550132	55.695102	-121.6294281	British Columbia	663	3	-0.157	5	0.486	1	-1.289	4	0.558
1715	Cat	Domestic Medium Hair Mix	No	Owner Surrender	Owner Surrender	Too Many Animals	2017-2018	Unhealthy-Untreatable	V0C	59550132	55.695102	-121.6294281	British Columbia	663	3	-0.157	5	0.486	1	-1.289	4	0.558
1723	Kitten	Domestic Medium Hair Mix	No	Owner Surrender	Owner Surrender	Too Many Animals	2017-2018	Treatable-Manageable	V0C	59550132	55.695102	-121.6294281	British Columbia	663	3	-0.157	5	0.486	1	-1.289	4	0.558
1724	Cat	Domestic Short Hair Mix	No	Owner Surrender	Owner Surrender	Behaviour - Undersocialized	2017-2018	Treatable-Manageable	V0C	59550132	55.695102	-121.6294281	British Columbia	663	3	-0.157	5	0.486	1	-1.289	4	0.558
1727	Dog	German Shepherd / Husky	No	Owner Surrender	Stray (No ID)	Behaviour - Too Active	2017-2018	Healthy	V0C	59550132	55.695102	-121.6294281	British Columbia	663	3	-0.157	5	0.486	1	-1.289	4	0.558
1728	Cat	Domestic Short Hair Mix	No	Owner Surrender	Owner Surrender	Too Many Animals	2017-2018	Treatable-Manageable	V0C	59550132	55.695102	-121.6294281	British Columbia	663	3	-0.157	5	0.486	1	-1.289	4	0.558
1729	Kitten	Domestic Short Hair Mix	No	Owner Surrender	Owner Surrender	Too Many Animals	2017-2018	Unhealthy-Untreatable	V0C	59550132	55.695102	-121.6294281	British Columbia	663	3	-0.157	5	0.486	1	-1.289	4	0.558
1735	Dog	Labrador Retriever Mix	Yes	Owner Surrender	Owner Surrender	Too Many Animals	2017-2018	Healthy	NA	NA	NA	NA	NA	NA	NA	NA	NA	NA	NA	NA	NA	NA
1736	Dog	Labrador Retriever Mix	Yes	Owner Surrender	Owner Surrender	Too Many Animals	2017-2018	Healthy	NA	NA	NA	NA	NA	NA	NA	NA	NA	NA	NA	NA	NA	NA
1737	Dog	Labrador Retriever Mix	Yes	Owner Surrender	Owner Surrender	Too Many Animals	2017-2018	Treatable-Manageable	NA	NA	NA	NA	NA	NA	NA	NA	NA	NA	NA	NA	NA	NA
1738	Dog	Labrador Retriever Mix	No	Owner Surrender	Owner Surrender	Too Many Animals	2017-2018	Unhealthy-Untreatable	NA	NA	NA	NA	NA	NA	NA	NA	NA	NA	NA	NA	NA	NA
1739	Dog	Labrador Retriever Mix	No	Owner Surrender	Owner Surrender	Too Many Animals	2017-2018	Treatable-Rehabilitatable	NA	NA	NA	NA	NA	NA	NA	NA	NA	NA	NA	NA	NA	NA
1740	Dog	Labrador Retriever / Pit Bull Terrier	Yes	Owner Surrender	Owner Surrender	Too Many Animals	2017-2018	Treatable-Rehabilitatable	NA	NA	NA	NA	NA	NA	NA	NA	NA	NA	NA	NA	NA	NA
1741	Dog	Labrador Retriever / Shar-Pei	No	Owner Surrender	Owner Surrender	Behaviour - Bit A Person	2019-2020	Treatable-Rehabilitatable	NA	NA	NA	NA	NA	NA	NA	NA	NA	NA	NA	NA	NA	NA
1743	Puppy	Labrador Retriever / Norwegian Elkhound	No	Owner Surrender	Owner Surrender	Too Many Animals	2019-2020	Healthy	NA	NA	NA	NA	NA	NA	NA	NA	NA	NA	NA	NA	NA	NA
1745	Puppy	Blue Tick Hound / German Shepherd	No	Owner Surrender	Owner Surrender	No Time For Pet/Pet Is Too Much Responsibility	2019-2020	Treatable-Rehabilitatable	V0C	59550226	56.500603	-120.8845781	British Columbia	579	3	-0.538	4	0.184	3	-0.21	1	-1.23
1747	Puppy	Blue Tick Hound / German Shepherd	No	Owner Surrender	Owner Surrender	No Time For Pet/Pet Is Too Much Responsibility	2019-2020	Treatable-Rehabilitatable	V0C	59550226	56.500603	-120.8845781	British Columbia	579	3	-0.538	4	0.184	3	-0.21	1	-1.23
1749	Kitten	Domestic Short Hair Mix	No	Owner Surrender	Owner Surrender	Unwanted Litter	2016-2017	Healthy	V0C	59550226	56.500603	-120.8845781	British Columbia	579	3	-0.538	4	0.184	3	-0.21	1	-1.23
1750	Puppy	Husky / German Shepherd	No	Owner Surrender	Owner Surrender	Cant Afford Food/Grooming/General Expenses	2018-2019	Treatable-Rehabilitatable	V0C	59550226	56.500603	-120.8845781	British Columbia	579	3	-0.538	4	0.184	3	-0.21	1	-1.23
1751	Kitten	Domestic Short Hair Mix	No	Owner Surrender	Owner Surrender	Too Many Animals	2018-2019	Treatable-Rehabilitatable	V0C	59550226	56.500603	-120.8845781	British Columbia	579	3	-0.538	4	0.184	3	-0.21	1	-1.23
1753	Dog	Pit Bull Terrier Mix	Yes	Owner Surrender	Owner Surrender	Cant Afford	2016-2017	Treatable-Rehabilitatable	V0C	59550226	56.500603	-120.8845781	British Columbia	579	3	-0.538	4	0.184	3	-0.21	1	-1.23
1755	Kitten	Domestic Short Hair Mix	Yes	Owner Surrender	Owner Surrender	Unwanted Litter	2016-2017	Healthy	V0C	59550226	56.500603	-120.8845781	British Columbia	579	3	-0.538	4	0.184	3	-0.21	1	-1.23
1757	Kitten	Domestic Short Hair Mix	No	Owner Surrender	Owner Surrender	Too Many Animals	2018-2019	Treatable-Rehabilitatable	V0C	59550226	56.500603	-120.8845781	British Columbia	579	3	-0.538	4	0.184	3	-0.21	1	-1.23
1758	Kitten	Domestic Short Hair Mix	No	Owner Surrender	Owner Surrender	Unwanted Litter	2016-2017	Healthy	V0C	59550226	56.500603	-120.8845781	British Columbia	579	3	-0.538	4	0.184	3	-0.21	1	-1.23
1760	Puppy	Alaskan Malamute / German Shepherd	No	Owner Surrender	Owner Surrender	Cant Afford Food/Grooming/General Expenses	2018-2019	Treatable-Rehabilitatable	V0C	59550226	56.500603	-120.8845781	British Columbia	579	3	-0.538	4	0.184	3	-0.21	1	-1.23
1761	Kitten	Domestic Short Hair Mix	No	Owner Surrender	Owner Surrender	Too Many Animals	2018-2019	Healthy	V0C	59550226	56.500603	-120.8845781	British Columbia	579	3	-0.538	4	0.184	3	-0.21	1	-1.23
1763	Dog	Husky / Norwegian Elkhound	No	Owner Surrender	Owner Surrender	Behaviour - Bit Another Animal	2018-2019	Treatable-Manageable	V0C	59550226	56.500603	-120.8845781	British Columbia	579	3	-0.538	4	0.184	3	-0.21	1	-1.23
1766	Kitten	Domestic Short Hair Mix	No	Owner Surrender	Owner Surrender	Unwanted Litter	2016-2017	Healthy	V0C	59550226	56.500603	-120.8845781	British Columbia	579	3	-0.538	4	0.184	3	-0.21	1	-1.23
1767	Kitten	Domestic Short Hair Mix	No	Owner Surrender	Owner Surrender	Too Many Animals	2018-2019	Healthy	V0C	59550226	56.500603	-120.8845781	British Columbia	579	3	-0.538	4	0.184	3	-0.21	1	-1.23
1769	Cat	Domestic Short Hair Mix	No	Owner Surrender	Owner Surrender	Cant Afford	2016-2017	Treatable-Rehabilitatable	V0C	59550226	56.500603	-120.8845781	British Columbia	579	3	-0.538	4	0.184	3	-0.21	1	-1.23
1773	Dog	Pomeranian / Border Collie	Yes	Owner Surrender	Owner Surrender	Behaviour - Too Active	2018-2019	Healthy	V0C	59550226	56.500603	-120.8845781	British Columbia	579	3	-0.538	4	0.184	3	-0.21	1	-1.23
1775	Cat	Domestic Short Hair Mix	No	Owner Surrender	Owner Surrender	Cant Afford	2016-2017	Healthy	V0C	59550226	56.500603	-120.8845781	British Columbia	579	3	-0.538	4	0.184	3	-0.21	1	-1.23
1778	Kitten	Domestic Short Hair Mix	No	Owner Surrender	Owner Surrender	Unwanted Litter	2016-2017	Treatable-Rehabilitatable	V0C	59550226	56.500603	-120.8845781	British Columbia	579	3	-0.538	4	0.184	3	-0.21	1	-1.23
1782	Kitten	Domestic Short Hair Mix	No	Owner Surrender	Owner Surrender	Unwanted Litter	2016-2017	Healthy	V0C	59550226	56.500603	-120.8845781	British Columbia	579	3	-0.538	4	0.184	3	-0.21	1	-1.23
1783	Cat	Domestic Short Hair Mix	No	Owner Surrender	Owner Surrender	Cant Afford	2016-2017	Healthy	V0C	59550226	56.500603	-120.8845781	British Columbia	579	3	-0.538	4	0.184	3	-0.21	1	-1.23
1787	Kitten	Domestic Short Hair Mix	No	Owner Surrender	Owner Surrender	Unwanted Litter	2016-2017	Healthy	V0C	59550226	56.500603	-120.8845781	British Columbia	579	3	-0.538	4	0.184	3	-0.21	1	-1.23
1789	Cat	Domestic Short Hair Mix	No	Owner Surrender	Owner Surrender	Too Many Cats	2017-2018	Healthy	V0C	59550226	56.500603	-120.8845781	British Columbia	579	3	-0.538	4	0.184	3	-0.21	1	-1.23
1791	Dog	Shih Tzu Mix	No	Owner Surrender	Owner Surrender	Unable To Find Home	2016-2017	Treatable-Rehabilitatable	V0C	59550226	56.500603	-120.8845781	British Columbia	579	3	-0.538	4	0.184	3	-0.21	1	-1.23
1802	Kitten	Domestic Longhair Mix	Yes	Owner Surrender	Owner Surrender	Unwanted Litter	2017-2018	Healthy	V0C	59550162	55.715563	-120.129918	British Columbia	479	1	-1.034	5	0.641	1	-0.837	3	-0.213
1804	Dog	Australian Shepherd / American Staffordshire Terrier	Yes	Owner Surrender	Owner Surrender	Behaviour - Too Active	2019-2020	Healthy	V0C	59550162	55.715563	-120.129918	British Columbia	479	1	-1.034	5	0.641	1	-0.837	3	-0.213
1806	Dog	Anatolian Shepherd Mix	Yes	Owner Surrender	Owner Surrender	Behaviour - Keeps Escaping	2017-2018	Treatable-Rehabilitatable	V0C	59550162	55.715563	-120.129918	British Columbia	479	1	-1.034	5	0.641	1	-0.837	3	-0.213
1807	Cat	Domestic Short Hair Mix	Unknown	Owner Surrender	Owner Surrender	Feral/Free Roaming - Living on Person�s Property	2018-2019	Unhealthy-Untreatable	V0C	59550162	55.715563	-120.129918	British Columbia	479	1	-1.034	5	0.641	1	-0.837	3	-0.213
1808	Cat	Domestic Longhair Mix	No	Owner Surrender	Owner Surrender	Life Change-Human Illness/Injury/CareHome/Hospital	2018-2019	Unhealthy-Untreatable	V0C	59550162	55.715563	-120.129918	British Columbia	479	1	-1.034	5	0.641	1	-0.837	3	-0.213
1811	Kitten	Domestic Medium Hair Mix	Yes	Owner Surrender	Owner Surrender	Unwanted Litter	2017-2018	Healthy	V0C	59550162	55.715563	-120.129918	British Columbia	479	1	-1.034	5	0.641	1	-0.837	3	-0.213
1814	Kitten	Domestic Short Hair Mix	Yes	Owner Surrender	Owner Surrender	Too Many Cats	2016-2017	Healthy	V0C	59550162	55.715563	-120.129918	British Columbia	479	1	-1.034	5	0.641	1	-0.837	3	-0.213
1816	Puppy	Husky Mix	No	Owner Surrender	Owner Surrender	Behaviour - Undersocialized	2019-2020	Treatable-Rehabilitatable	V0C	59550162	55.715563	-120.129918	British Columbia	479	1	-1.034	5	0.641	1	-0.837	3	-0.213
1820	Cat	Domestic Short Hair Mix	Yes	Owner Surrender	Owner Surrender	Cant Afford Vet Expenses for Procedure/Illness	2018-2019	Treatable-Rehabilitatable	V0C	59550162	55.715563	-120.129918	British Columbia	479	1	-1.034	5	0.641	1	-0.837	3	-0.213
1822	Kitten	Domestic Longhair Mix	Yes	Owner Surrender	Owner Surrender	Too Many Cats	2016-2017	Healthy	V0C	59550162	55.715563	-120.129918	British Columbia	479	1	-1.034	5	0.641	1	-0.837	3	-0.213
1824	Cat	Domestic Short Hair Mix	Yes	Owner Surrender	Owner Surrender	Too Many Cats	2016-2017	Healthy	V0C	59550162	55.715563	-120.129918	British Columbia	479	1	-1.034	5	0.641	1	-0.837	3	-0.213
1825	Kitten	Domestic Short Hair Mix	No	Owner Surrender	Owner Surrender	Too Many Cats	2016-2017	Healthy	V0C	59550162	55.715563	-120.129918	British Columbia	479	1	-1.034	5	0.641	1	-0.837	3	-0.213
1828	Dog	Siberian Husky	Yes	Owner Surrender	Owner Surrender	Behaviour - Pet Is Not Good With Children	2018-2019	Unhealthy-Untreatable	V0C	59550162	55.715563	-120.129918	British Columbia	479	1	-1.034	5	0.641	1	-0.837	3	-0.213
1829	Kitten	Domestic Short Hair Mix	Yes	Owner Surrender	Owner Surrender	Too Many Cats	2016-2017	Healthy	V0C	59550162	55.715563	-120.129918	British Columbia	479	1	-1.034	5	0.641	1	-0.837	3	-0.213
1831	Kitten	Domestic Short Hair Mix	No	Owner Surrender	Owner Surrender	Too Many Cats	2016-2017	Healthy	V0C	59550162	55.715563	-120.129918	British Columbia	479	1	-1.034	5	0.641	1	-0.837	3	-0.213
1832	Cat	Domestic Short Hair Mix	No	Owner Surrender	Owner Surrender	Cant Afford Vet Expenses for Procedure/Illness	2017-2018	Unhealthy-Untreatable	V0C	59550162	55.715563	-120.129918	British Columbia	479	1	-1.034	5	0.641	1	-0.837	3	-0.213
1833	Kitten	Domestic Short Hair Mix	Yes	Owner Surrender	Owner Surrender	Too Many Cats	2016-2017	Healthy	V0C	59550162	55.715563	-120.129918	British Columbia	479	1	-1.034	5	0.641	1	-0.837	3	-0.213
1834	Puppy	Pit Bull Terrier / Boxer	No	Owner Surrender	Owner Surrender	Behaviour - Pet Is Not Good With Children	2017-2018	Healthy	V0C	59550162	55.715563	-120.129918	British Columbia	479	1	-1.034	5	0.641	1	-0.837	3	-0.213
1837	Cat	Domestic Short Hair Mix	Yes	Owner Surrender	Owner Surrender	No Time For Pet/Pet Is Too Much Responsibility	2018-2019	Treatable-Rehabilitatable	V0C	59550162	55.715563	-120.129918	British Columbia	479	1	-1.034	5	0.641	1	-0.837	3	-0.213
1839	Cat	Domestic Short Hair Mix	Yes	Owner Surrender	Owner Surrender	No Time For Pet/Pet Is Too Much Responsibility	2018-2019	Treatable-Rehabilitatable	V0C	59550162	55.715563	-120.129918	British Columbia	479	1	-1.034	5	0.641	1	-0.837	3	-0.213
1844	Puppy	Shih Tzu / Pit Bull Terrier	No	Owner Surrender	Owner Surrender	Cant Afford Vet Expenses for Procedure/Illness	2019-2020	Treatable-Rehabilitatable	V0C	59550162	55.715563	-120.129918	British Columbia	479	1	-1.034	5	0.641	1	-0.837	3	-0.213
1849	Puppy	Coonhound Mix	No	Owner Surrender	Owner Surrender	Other	2016-2017	Healthy	V0C	59550162	55.715563	-120.129918	British Columbia	479	1	-1.034	5	0.641	1	-0.837	3	-0.213
1851	Kitten	Domestic Short Hair Mix	Yes	Owner Surrender	Owner Surrender	Too Many Animals	2018-2019	Healthy	V0C	59550162	55.715563	-120.129918	British Columbia	479	1	-1.034	5	0.641	1	-0.837	3	-0.213
1853	Kitten	Domestic Short Hair Mix	Yes	Owner Surrender	Owner Surrender	Too Many Cats	2016-2017	Healthy	V0C	59550162	55.715563	-120.129918	British Columbia	479	1	-1.034	5	0.641	1	-0.837	3	-0.213
1854	Cat	Domestic Short Hair Mix	Yes	Owner Surrender	Owner Surrender	Too Many Cats	2016-2017	Healthy	V0C	59550162	55.715563	-120.129918	British Columbia	479	1	-1.034	5	0.641	1	-0.837	3	-0.213
1856	Kitten	Domestic Longhair Mix	Yes	Owner Surrender	Owner Surrender	Too Many Cats	2016-2017	Healthy	V0C	59550162	55.715563	-120.129918	British Columbia	479	1	-1.034	5	0.641	1	-0.837	3	-0.213
1862	Puppy	Coonhound Mix	Yes	Owner Surrender	Owner Surrender	Other	2016-2017	Healthy	V0C	59550162	55.715563	-120.129918	British Columbia	479	1	-1.034	5	0.641	1	-0.837	3	-0.213
1863	Cat	Domestic Medium Hair Mix	Yes	Owner Surrender	Owner Surrender	Life Change-Human Illness/Injury/CareHome/Hospital	2018-2019	Unhealthy-Untreatable	V0C	59550162	55.715563	-120.129918	British Columbia	479	1	-1.034	5	0.641	1	-0.837	3	-0.213
1867	Dog	Pit Bull Terrier Mix	Yes	Owner Surrender	Bite Quarantine	Behaviour - Bit Another Animal	2018-2019	Unhealthy-Untreatable	V0C	59550162	55.715563	-120.129918	British Columbia	479	1	-1.034	5	0.641	1	-0.837	3	-0.213
1868	Puppy	Doberman / Coonhound	No	Owner Surrender	Owner Surrender	Other	2016-2017	Healthy	V0C	59550162	55.715563	-120.129918	British Columbia	479	1	-1.034	5	0.641	1	-0.837	3	-0.213
1869	Cat	Domestic Medium Hair Mix	Yes	Owner Surrender	Owner Surrender	Feral/Free Roaming - Living on Person�s Property	2018-2019	Unhealthy-Untreatable	V0C	59550162	55.715563	-120.129918	British Columbia	479	1	-1.034	5	0.641	1	-0.837	3	-0.213
1870	Dog	Australian Shepherd Mix	Yes	Owner Surrender	Owner Surrender	Moving/Evicted - Cant Take Pet Where Owner Going	2017-2018	Unhealthy-Untreatable	V0C	59550162	55.715563	-120.129918	British Columbia	479	1	-1.034	5	0.641	1	-0.837	3	-0.213
1875	Dog	Belgian Malinois Mix	No	Owner Surrender	Owner Surrender	Behaviour - Bit Another Animal	2018-2019	Treatable-Manageable	V0C	59550162	55.715563	-120.129918	British Columbia	479	1	-1.034	5	0.641	1	-0.837	3	-0.213
1876	Cat	Domestic Short Hair Mix	Yes	Owner Surrender	Owner Surrender	Cant Afford Vet Expenses for Chronic Condition	2018-2019	Unhealthy-Untreatable	V0C	59550162	55.715563	-120.129918	British Columbia	479	1	-1.034	5	0.641	1	-0.837	3	-0.213
1883	Dog	Rottweiler Mix	Yes	Owner Surrender	Owner Surrender	Behaviour - Chases Livestock/Farm Animals	2019-2020	Healthy	V0C	59550162	55.715563	-120.129918	British Columbia	479	1	-1.034	5	0.641	1	-0.837	3	-0.213
1887	Dog	Staffordshire Bull Terrier Mix	No	Owner Surrender	Owner Surrender	Aggressive To Other Dogs	2016-2017	Healthy	V0C	59550162	55.715563	-120.129918	British Columbia	479	1	-1.034	5	0.641	1	-0.837	3	-0.213
1890	Cat	Domestic Short Hair Mix	Unknown	Owner Surrender	Owner Surrender	Life Change-Human Illness/Injury/CareHome/Hospital	2018-2019	Unhealthy-Untreatable	V0C	59550162	55.715563	-120.129918	British Columbia	479	1	-1.034	5	0.641	1	-0.837	3	-0.213
1894	Dog	Husky Mix	Yes	Owner Surrender	Owner Surrender	No Time For Pet/Pet Is Too Much Responsibility	2018-2019	Treatable-Rehabilitatable	V0C	59550162	55.715563	-120.129918	British Columbia	479	1	-1.034	5	0.641	1	-0.837	3	-0.213
1898	Kitten	Domestic Short Hair Mix	No	Owner Surrender	Owner Surrender	No Time For Pet/Pet Is Too Much Responsibility	2019-2020	Healthy	V0C	59550162	55.715563	-120.129918	British Columbia	479	1	-1.034	5	0.641	1	-0.837	3	-0.213
1902	Dog	Labrador Retriever / Pit Bull Terrier	Yes	Owner Surrender	Owner Surrender	Cant Afford Spay/Neuter	2018-2019	Treatable-Rehabilitatable	V0C	59550162	55.715563	-120.129918	British Columbia	479	1	-1.034	5	0.641	1	-0.837	3	-0.213
1918	Dog	Maremma Sheepdog / German Shepherd	No	Owner Surrender	Owner Surrender	Behaviour - Too Active	2017-2018	Unhealthy-Untreatable	V0C	59550168	55.983517	-120.3474791	British Columbia	416	1	-0.857	4	0.055	2	-0.689	2	-0.717
1920	Dog	Labrador Retriever Mix	Yes	Owner Surrender	Owner Surrender	Behaviour - Chases Cats/Wildlife/Bicycles/Cars/etc	2019-2020	Healthy	V0C	59550168	55.983517	-120.3474791	British Columbia	416	1	-0.857	4	0.055	2	-0.689	2	-0.717
1932	Kitten	Domestic Short Hair Mix	No	Owner Surrender	Owner Surrender	Too Many Cats	2016-2017	Healthy	V0C	59550225	56.45955	-121.1129381	British Columbia	597	3	-0.532	3	-0.119	2	-0.514	1	-1.001
1933	Kitten	Domestic Short Hair Mix	No	Owner Surrender	Owner Surrender	No Time For Pet/Pet Is Too Much Responsibility	2019-2020	Treatable-Rehabilitatable	V0C	59550225	56.45955	-121.1129381	British Columbia	597	3	-0.532	3	-0.119	2	-0.514	1	-1.001
1936	Dog	Dachshund, Short-haired / Terrier	No	Owner Surrender	Owner Surrender	Behaviour - Chases Cats/Wildlife/Bicycles/Cars/etc	2018-2019	Healthy	V0C	59550225	56.45955	-121.1129381	British Columbia	597	3	-0.532	3	-0.119	2	-0.514	1	-1.001
1939	Kitten	Domestic Short Hair Mix	No	Owner Surrender	Owner Surrender	No Longer Wanted	2016-2017	Healthy	V0C	59550225	56.45955	-121.1129381	British Columbia	597	3	-0.532	3	-0.119	2	-0.514	1	-1.001
1944	Cat	Domestic Short Hair Mix	No	Owner Surrender	Owner Surrender	No Longer Wanted	2016-2017	Healthy	V0C	59550225	56.45955	-121.1129381	British Columbia	597	3	-0.532	3	-0.119	2	-0.514	1	-1.001
1945	Kitten	Domestic Longhair Mix	No	Owner Surrender	Owner Surrender	No Longer Wanted	2016-2017	Treatable-Rehabilitatable	V0C	59550225	56.45955	-121.1129381	British Columbia	597	3	-0.532	3	-0.119	2	-0.514	1	-1.001
1946	Cat	Domestic Short Hair Mix	No	Owner Surrender	Owner Surrender	No Time For Pet/Pet Is Too Much Responsibility	2019-2020	Treatable-Rehabilitatable	V0C	59550225	56.45955	-121.1129381	British Columbia	597	3	-0.532	3	-0.119	2	-0.514	1	-1.001
1950	Kitten	Domestic Short Hair Mix	Yes	Owner Surrender	Owner Surrender	No Longer Wanted	2016-2017	Treatable-Rehabilitatable	V0C	59550225	56.45955	-121.1129381	British Columbia	597	3	-0.532	3	-0.119	2	-0.514	1	-1.001
1952	Kitten	Domestic Short Hair Mix	No	Owner Surrender	Owner Surrender	Too Many Cats	2016-2017	Healthy	V0C	59550225	56.45955	-121.1129381	British Columbia	597	3	-0.532	3	-0.119	2	-0.514	1	-1.001
1954	Kitten	Domestic Medium Hair Mix	No	Owner Surrender	Owner Surrender	No Time For Pet/Pet Is Too Much Responsibility	2019-2020	Treatable-Rehabilitatable	V0C	59550225	56.45955	-121.1129381	British Columbia	597	3	-0.532	3	-0.119	2	-0.514	1	-1.001
1955	Kitten	Domestic Medium Hair Mix	No	Owner Surrender	Owner Surrender	No Time For Pet/Pet Is Too Much Responsibility	2019-2020	Treatable-Rehabilitatable	V0C	59550225	56.45955	-121.1129381	British Columbia	597	3	-0.532	3	-0.119	2	-0.514	1	-1.001
1957	Kitten	Domestic Short Hair Mix	No	Owner Surrender	Owner Surrender	Too Many Cats	2016-2017	Healthy	V0C	59550225	56.45955	-121.1129381	British Columbia	597	3	-0.532	3	-0.119	2	-0.514	1	-1.001
1958	Puppy	German Shepherd / Mastiff	No	Owner Surrender	Owner Surrender	Unwanted Litter	2017-2018	Treatable-Rehabilitatable	V0C	59550120	55.844153	-121.117429	British Columbia	673	2	-0.629	5	0.647	5	0.792	1	-1.156
1959	Puppy	Border Collie / German Shepherd	No	Owner Surrender	Owner Surrender	Unwanted Litter	2017-2018	Healthy	V0C	59550120	55.844153	-121.117429	British Columbia	673	2	-0.629	5	0.647	5	0.792	1	-1.156
1960	Puppy	German Shepherd / Australian Shepherd	No	Owner Surrender	Owner Surrender	Unwanted Litter	2017-2018	Healthy	V0C	59550120	55.844153	-121.117429	British Columbia	673	2	-0.629	5	0.647	5	0.792	1	-1.156
1962	Dog	Border Collie Mix	Yes	Owner Surrender	Owner Surrender	Vet Costs	2017-2018	Healthy	V0C	59550120	55.844153	-121.117429	British Columbia	673	2	-0.629	5	0.647	5	0.792	1	-1.156
1963	Puppy	Border Collie / German Shepherd	No	Owner Surrender	Owner Surrender	Unwanted Litter	2017-2018	Healthy	V0C	59550120	55.844153	-121.117429	British Columbia	673	2	-0.629	5	0.647	5	0.792	1	-1.156
1964	Puppy	German Shepherd / Mastiff	No	Owner Surrender	Owner Surrender	Unwanted Litter	2017-2018	Healthy	V0C	59550120	55.844153	-121.117429	British Columbia	673	2	-0.629	5	0.647	5	0.792	1	-1.156
1965	Cat	Domestic Longhair / Manx	No	Owner Surrender	Owner Surrender	Moving House	2016-2017	Treatable-Rehabilitatable	V0C	59550170	56.158354	-120.6862051	British Columbia	1029	1	-0.958	4	-0.05	1	-0.834	3	-0.291
1979	Cat	Domestic Short Hair Mix	No	Owner Surrender	Owner Surrender	Too Many Cats	2016-2017	Treatable-Rehabilitatable	V0C	59550170	56.158354	-120.6862051	British Columbia	1029	1	-0.958	4	-0.05	1	-0.834	3	-0.291
2004	Dog	Labrador Retriever / German Shepherd	Yes	Owner Surrender	Owner Surrender	Moving/Evicted - Cant Take Pet Where Owner Going	2017-2018	Treatable-Manageable	V0C	59550170	56.158354	-120.6862051	British Columbia	1029	1	-0.958	4	-0.05	1	-0.834	3	-0.291
2014	Cat	Domestic Short Hair Mix	Yes	Owner Surrender	Owner Surrender	Home - Abusive Relationship/Violence In Family	2019-2020	Healthy	V0C	59550170	56.158354	-120.6862051	British Columbia	1029	1	-0.958	4	-0.05	1	-0.834	3	-0.291
2015	Cat	Domestic Short Hair Mix	Yes	Owner Surrender	Owner Surrender	Home - Abusive Relationship/Violence In Family	2019-2020	Healthy	V0C	59550170	56.158354	-120.6862051	British Columbia	1029	1	-0.958	4	-0.05	1	-0.834	3	-0.291
2017	Dog	German Shepherd Mix	Yes	Owner Surrender	Owner Surrender	Home - Children Not Ready/Not Good With Pet	2017-2018	Healthy	V0C	59550170	56.158354	-120.6862051	British Columbia	1029	1	-0.958	4	-0.05	1	-0.834	3	-0.291
2045	Cat	Domestic Short Hair Mix	Unknown	Owner Surrender	Owner Surrender	Moving/Evicted - Cant Take Pet Where Owner Going	2017-2018	Unhealthy-Untreatable	V0C	59550170	56.158354	-120.6862051	British Columbia	1029	1	-0.958	4	-0.05	1	-0.834	3	-0.291
2058	Dog	Labrador Retriever Mix	Yes	Owner Surrender	Owner Surrender	Behaviour - Chases Cats/Wildlife/Bicycles/Cars/etc	2017-2018	Treatable-Rehabilitatable	V0C	59550170	56.158354	-120.6862051	British Columbia	1029	1	-0.958	4	-0.05	1	-0.834	3	-0.291
2072	Dog	German Shepherd Mix	No	Owner Surrender	Owner Surrender	Cant Afford Vet Expenses for Procedure/Illness	2018-2019	Treatable-Rehabilitatable	V0C	59550231	55.5402	-120.3260301	British Columbia	534	1	-1	5	1.021	3	-0.146	2	-0.61
2075	Puppy	Maremma Sheepdog Mix	Yes	Owner Surrender	Owner Surrender	Unwanted Litter	2017-2018	Healthy	V0C	59550231	55.5402	-120.3260301	British Columbia	534	1	-1	5	1.021	3	-0.146	2	-0.61
2080	Dog	German Shepherd / Labrador Retriever	Yes	Owner Surrender	Owner Surrender	Moving/Evicted - Cant Take Pet Where Owner Going	2017-2018	Healthy	V0C	59550231	55.5402	-120.3260301	British Columbia	534	1	-1	5	1.021	3	-0.146	2	-0.61
2081	Puppy	Maremma Sheepdog / Border Collie	No	Owner Surrender	Owner Surrender	Unwanted Litter	2017-2018	Treatable-Rehabilitatable	V0C	59550231	55.5402	-120.3260301	British Columbia	534	1	-1	5	1.021	3	-0.146	2	-0.61
2086	Puppy	Maremma Sheepdog / Border Collie	No	Owner Surrender	Owner Surrender	Unwanted Litter	2017-2018	Healthy	V0C	59550231	55.5402	-120.3260301	British Columbia	534	1	-1	5	1.021	3	-0.146	2	-0.61
2088	Puppy	Maremma Sheepdog / Border Collie	No	Owner Surrender	Owner Surrender	Unwanted Litter	2017-2018	Healthy	V0C	59550231	55.5402	-120.3260301	British Columbia	534	1	-1	5	1.021	3	-0.146	2	-0.61
2089	Puppy	Maremma Sheepdog Mix	Yes	Owner Surrender	Owner Surrender	Unwanted Litter	2017-2018	Treatable-Manageable	V0C	59550231	55.5402	-120.3260301	British Columbia	534	1	-1	5	1.021	3	-0.146	2	-0.61
2090	Kitten	Domestic Short Hair Mix	No	Owner Surrender	Owner Surrender	Unwanted Litter	2017-2018	Healthy	V0C	59550115	56.665766	-122.2169821	British Columbia	337	4	0.1	5	0.445	4	0.404	2	-0.545
2094	Kitten	Domestic Short Hair Mix	No	Owner Surrender	Owner Surrender	Unwanted Litter	2017-2018	Healthy	V0C	59550115	56.665766	-122.2169821	British Columbia	337	4	0.1	5	0.445	4	0.404	2	-0.545
2097	Kitten	Domestic Short Hair Mix	No	Owner Surrender	Owner Surrender	Unwanted Litter	2017-2018	Healthy	V0C	59550115	56.665766	-122.2169821	British Columbia	337	4	0.1	5	0.445	4	0.404	2	-0.545
2098	Cat	Domestic Short Hair Mix	No	Owner Surrender	Owner Surrender	Too Many Animals	2018-2019	Treatable-Rehabilitatable	V0C	59550115	56.665766	-122.2169821	British Columbia	337	4	0.1	5	0.445	4	0.404	2	-0.545
2100	Dog	Shih Tzu Mix	No	Owner Surrender	Owner Surrender	Too Many Animals	2017-2018	Treatable-Rehabilitatable	V0C	59550115	56.665766	-122.2169821	British Columbia	337	4	0.1	5	0.445	4	0.404	2	-0.545
2101	Kitten	Domestic Short Hair Mix	No	Owner Surrender	Owner Surrender	Unwanted Litter	2017-2018	Healthy	V0C	59550115	56.665766	-122.2169821	British Columbia	337	4	0.1	5	0.445	4	0.404	2	-0.545
2104	Kitten	Domestic Short Hair Mix	No	Owner Surrender	Owner Surrender	Unwanted Litter	2017-2018	Healthy	V0C	59550115	56.665766	-122.2169821	British Columbia	337	4	0.1	5	0.445	4	0.404	2	-0.545
2105	Puppy	Australian Cattle Dog/Blue Heeler Mix	No	Owner Surrender	Owner Surrender	Cant Afford	2016-2017	Treatable-Rehabilitatable	V0C	59550115	56.665766	-122.2169821	British Columbia	337	4	0.1	5	0.445	4	0.404	2	-0.545
2106	Dog	Shar-Pei Mix	Yes	Owner Surrender	Owner Surrender	Behaviour - Destructive (Chews/Digs/Scratches/etc)	2018-2019	Treatable-Manageable	V0C	59550115	56.665766	-122.2169821	British Columbia	337	4	0.1	5	0.445	4	0.404	2	-0.545
2107	Kitten	Domestic Medium Hair Mix	No	Owner Surrender	Owner Surrender	Too Many Animals	2018-2019	Treatable-Rehabilitatable	V0C	59550115	56.665766	-122.2169821	British Columbia	337	4	0.1	5	0.445	4	0.404	2	-0.545
2109	Puppy	German Shepherd Mix	No	Owner Surrender	Owner Surrender	Moving/Evicted - Cant Take Pet Where Owner Going	2017-2018	Treatable-Rehabilitatable	V0C	59550115	56.665766	-122.2169821	British Columbia	337	4	0.1	5	0.445	4	0.404	2	-0.545
2111	Puppy	Australian Cattle Dog/Blue Heeler Mix	Yes	Owner Surrender	Owner Surrender	Cant Afford	2016-2017	Treatable-Rehabilitatable	V0C	59550115	56.665766	-122.2169821	British Columbia	337	4	0.1	5	0.445	4	0.404	2	-0.545
2112	Kitten	Domestic Medium Hair Mix	No	Owner Surrender	Owner Surrender	Unwanted Litter	2018-2019	Healthy	V0C	59550223	56.757648	-121.2796951	British Columbia	469	3	-0.137	5	0.478	3	-0.217	2	-0.718
2116	Kitten	Domestic Medium Hair Mix	No	Owner Surrender	Owner Surrender	Unwanted Litter	2018-2019	Treatable-Rehabilitatable	V0C	59550223	56.757648	-121.2796951	British Columbia	469	3	-0.137	5	0.478	3	-0.217	2	-0.718
2117	Kitten	Domestic Medium Hair Mix	No	Owner Surrender	Owner Surrender	Unwanted Litter	2018-2019	Healthy	V0C	59550223	56.757648	-121.2796951	British Columbia	469	3	-0.137	5	0.478	3	-0.217	2	-0.718
2119	Kitten	Siamese Mix	No	Owner Surrender	Owner Surrender	Feral/Free Roaming - Living on Person�s Property	2019-2020	NA	V0C	59550223	56.757648	-121.2796951	British Columbia	469	3	-0.137	5	0.478	3	-0.217	2	-0.718
2120	Kitten	Domestic Short Hair Mix	No	Owner Surrender	Owner Surrender	Feral/Free Roaming - Living on Person�s Property	2019-2020	NA	V0C	59550223	56.757648	-121.2796951	British Columbia	469	3	-0.137	5	0.478	3	-0.217	2	-0.718
2121	Kitten	Domestic Short Hair Mix	No	Owner Surrender	Owner Surrender	Unwanted Litter	2018-2019	Healthy	V0C	59550223	56.757648	-121.2796951	British Columbia	469	3	-0.137	5	0.478	3	-0.217	2	-0.718
2122	Cat	Domestic Medium Hair Mix	No	Owner Surrender	Owner Surrender	Unwanted Litter	2018-2019	Treatable-Rehabilitatable	V0C	59550223	56.757648	-121.2796951	British Columbia	469	3	-0.137	5	0.478	3	-0.217	2	-0.718
2124	Cat	Domestic Short Hair Mix	No	Owner Surrender	Owner Surrender	Too Many Other Animals	2016-2017	Treatable-Rehabilitatable	V0C	59550223	56.757648	-121.2796951	British Columbia	469	3	-0.137	5	0.478	3	-0.217	2	-0.718
2128	Kitten	Domestic Short Hair Mix	No	Owner Surrender	Owner Surrender	Feral/Free Roaming - Living on Person�s Property	2019-2020	NA	V0C	59550223	56.757648	-121.2796951	British Columbia	469	3	-0.137	5	0.478	3	-0.217	2	-0.718
2129	Kitten	Domestic Short Hair Mix	No	Owner Surrender	Owner Surrender	No Time For Pet/Pet Is Too Much Responsibility	2018-2019	Treatable-Rehabilitatable	V0C	59550223	56.757648	-121.2796951	British Columbia	469	3	-0.137	5	0.478	3	-0.217	2	-0.718
2130	Kitten	Domestic Short Hair Mix	No	Owner Surrender	Owner Surrender	Feral/Free Roaming - Living on Person�s Property	2019-2020	NA	V0C	59550223	56.757648	-121.2796951	British Columbia	469	3	-0.137	5	0.478	3	-0.217	2	-0.718
2133	Kitten	Domestic Short Hair Mix	No	Owner Surrender	Owner Surrender	Feral/Free Roaming - Living on Person�s Property	2019-2020	NA	V0C	59550223	56.757648	-121.2796951	British Columbia	469	3	-0.137	5	0.478	3	-0.217	2	-0.718
2134	Kitten	Domestic Short Hair Mix	No	Owner Surrender	Owner Surrender	Feral/Free Roaming - Living on Person�s Property	2019-2020	NA	V0C	59550223	56.757648	-121.2796951	British Columbia	469	3	-0.137	5	0.478	3	-0.217	2	-0.718
2135	Cat	Domestic Short Hair Mix	No	Owner Surrender	Owner Surrender	Feral/Free Roaming - Living on Person�s Property	2019-2020	NA	V0C	59550223	56.757648	-121.2796951	British Columbia	469	3	-0.137	5	0.478	3	-0.217	2	-0.718
2137	Kitten	Domestic Short Hair Mix	No	Owner Surrender	Owner Surrender	Feral/Free Roaming - Living on Person�s Property	2019-2020	NA	V0C	59550223	56.757648	-121.2796951	British Columbia	469	3	-0.137	5	0.478	3	-0.217	2	-0.718
2138	Puppy	Saint Bernard / Great Pyrenees	No	Owner Surrender	Owner Surrender	Too Many Animals	2019-2020	Treatable-Rehabilitatable	V0C	59550223	56.843104	-121.4842831	British Columbia	469	3	-0.137	5	0.478	3	-0.217	2	-0.718
2139	Puppy	Saint Bernard / Great Pyrenees	No	Owner Surrender	Owner Surrender	Too Many Animals	2019-2020	Treatable-Rehabilitatable	V0C	59550223	56.843104	-121.4842831	British Columbia	469	3	-0.137	5	0.478	3	-0.217	2	-0.718
2140	Puppy	Saint Bernard / Great Pyrenees	No	Owner Surrender	Owner Surrender	Too Many Animals	2019-2020	Treatable-Rehabilitatable	V0C	59550223	56.843104	-121.4842831	British Columbia	469	3	-0.137	5	0.478	3	-0.217	2	-0.718
2141	Puppy	Saint Bernard / Great Pyrenees	No	Owner Surrender	Owner Surrender	Too Many Animals	2019-2020	Treatable-Rehabilitatable	V0C	59550223	56.843104	-121.4842831	British Columbia	469	3	-0.137	5	0.478	3	-0.217	2	-0.718
2142	Puppy	Saint Bernard / Great Pyrenees	No	Owner Surrender	Owner Surrender	Too Many Animals	2019-2020	Treatable-Rehabilitatable	V0C	59550223	56.843104	-121.4842831	British Columbia	469	3	-0.137	5	0.478	3	-0.217	2	-0.718
2143	Puppy	Saint Bernard / Great Pyrenees	No	Owner Surrender	Owner Surrender	Too Many Animals	2019-2020	Treatable-Rehabilitatable	V0C	59550223	56.843104	-121.4842831	British Columbia	469	3	-0.137	5	0.478	3	-0.217	2	-0.718
2144	Dog	Great Pyrenees / Border Collie	No	Owner Surrender	Owner Surrender	Too Many Animals	2019-2020	Treatable-Rehabilitatable	V0C	59550223	56.843104	-121.4842831	British Columbia	469	3	-0.137	5	0.478	3	-0.217	2	-0.718
2145	Dog	Great Pyrenees / Border Collie	No	Owner Surrender	Owner Surrender	Too Many Animals	2019-2020	Treatable-Rehabilitatable	V0C	59550223	56.843104	-121.4842831	British Columbia	469	3	-0.137	5	0.478	3	-0.217	2	-0.718
2146	Puppy	Saint Bernard / Great Pyrenees	No	Owner Surrender	Owner Surrender	Too Many Animals	2019-2020	Treatable-Rehabilitatable	V0C	59550223	56.843104	-121.4842831	British Columbia	469	3	-0.137	5	0.478	3	-0.217	2	-0.718
2148	Puppy	Saint Bernard / Great Pyrenees	No	Owner Surrender	Owner Surrender	Too Many Animals	2019-2020	Treatable-Rehabilitatable	V0C	59550223	56.843104	-121.4842831	British Columbia	469	3	-0.137	5	0.478	3	-0.217	2	-0.718
2149	Puppy	Saint Bernard / Great Pyrenees	No	Owner Surrender	Owner Surrender	Too Many Animals	2019-2020	Treatable-Rehabilitatable	V0C	59550223	56.843104	-121.4842831	British Columbia	469	3	-0.137	5	0.478	3	-0.217	2	-0.718
2150	Puppy	Saint Bernard / Great Pyrenees	Yes	Owner Surrender	Owner Surrender	Too Many Animals	2019-2020	Treatable-Rehabilitatable	V0C	59550223	56.843104	-121.4842831	British Columbia	469	3	-0.137	5	0.478	3	-0.217	2	-0.718
2151	Puppy	Saint Bernard / Great Pyrenees	Yes	Owner Surrender	Owner Surrender	Too Many Animals	2019-2020	Treatable-Rehabilitatable	V0C	59550223	56.843104	-121.4842831	British Columbia	469	3	-0.137	5	0.478	3	-0.217	2	-0.718
2153	Dog	Chihuahua Mix	Unknown	Owner Surrender	Owner Surrender	Vet Costs	2017-2018	Unhealthy-Untreatable	V0C	59550233	55.124807	-120.9996201	British Columbia	467	2	-0.689	4	0.212	3	-0.184	4	-0.133
2155	Kitten	Domestic Medium Hair Mix	No	Owner Surrender	Owner Surrender	Cant Afford Food/Grooming/General Expenses	2019-2020	Treatable-Rehabilitatable	V0C	59550233	55.124807	-120.9996201	British Columbia	467	2	-0.689	4	0.212	3	-0.184	4	-0.133
2156	Dog	Doberman	Yes	Owner Surrender	Owner Surrender	Behaviour - Growls/Lunges/Claws/Hisses At People	2018-2019	Healthy	V0C	59550233	55.124807	-120.9996201	British Columbia	467	2	-0.689	4	0.212	3	-0.184	4	-0.133
2157	Kitten	Domestic Medium Hair Mix	Yes	Owner Surrender	Owner Surrender	Unable To Find Home	2016-2017	Healthy	V0C	59550233	55.124807	-120.9996201	British Columbia	467	2	-0.689	4	0.212	3	-0.184	4	-0.133
2158	Cat	Domestic Short Hair Mix	No	Owner Surrender	Owner Surrender	No Time For Pet/Pet Is Too Much Responsibility	2017-2018	Treatable-Manageable	V0C	59550233	55.124807	-120.9996201	British Columbia	467	2	-0.689	4	0.212	3	-0.184	4	-0.133
2159	Kitten	Domestic Short Hair Mix	No	Owner Surrender	Owner Surrender	Unwanted Litter	2019-2020	Treatable-Rehabilitatable	V0C	59550233	55.124807	-120.9996201	British Columbia	467	2	-0.689	4	0.212	3	-0.184	4	-0.133
2160	Cat	Domestic Short Hair Mix	No	Owner Surrender	Owner Surrender	Too Many Animals	2019-2020	NA	V0C	59550233	55.124807	-120.9996201	British Columbia	467	2	-0.689	4	0.212	3	-0.184	4	-0.133
2161	Kitten	Domestic Short Hair Mix	No	Owner Surrender	Owner Surrender	Unwanted Litter	2019-2020	Treatable-Rehabilitatable	V0C	59550233	55.124807	-120.9996201	British Columbia	467	2	-0.689	4	0.212	3	-0.184	4	-0.133
2162	Kitten	Domestic Short Hair Mix	No	Owner Surrender	Owner Surrender	Unwanted Litter	2019-2020	Treatable-Rehabilitatable	V0C	59550233	55.124807	-120.9996201	British Columbia	467	2	-0.689	4	0.212	3	-0.184	4	-0.133
2163	Puppy	German Shepherd / Husky	Yes	Owner Surrender	Owner Surrender	Too Many Dogs	2016-2017	Healthy	V0C	59550233	55.124807	-120.9996201	British Columbia	467	2	-0.689	4	0.212	3	-0.184	4	-0.133
2166	Cat	Domestic Short Hair Mix	Yes	Owner Surrender	Owner Surrender	Life Change - New Baby/Divorce/Relation Split/etc.	2018-2019	Treatable-Rehabilitatable	V0C	59550233	55.124807	-120.9996201	British Columbia	467	2	-0.689	4	0.212	3	-0.184	4	-0.133
2167	Cat	Domestic Medium Hair Mix	No	Owner Surrender	Owner Surrender	Life Change - Baby/Divorce/lllness/Jail/Travel/etc	2017-2018	Healthy	V0C	59550233	55.124807	-120.9996201	British Columbia	467	2	-0.689	4	0.212	3	-0.184	4	-0.133
2168	Dog	Rottweiler Mix	Yes	Owner Surrender	Owner Surrender	Life Change - New Baby/Divorce/Relation Split/etc.	2017-2018	Healthy	V0C	59550233	55.124807	-120.9996201	British Columbia	467	2	-0.689	4	0.212	3	-0.184	4	-0.133
2169	Dog	American Staffordshire Terrier	Yes	Owner Surrender	Owner Surrender	Behaviour - Pet Is Not Good With Children	2017-2018	Healthy	V0C	59550233	55.124807	-120.9996201	British Columbia	467	2	-0.689	4	0.212	3	-0.184	4	-0.133
2170	Kitten	Domestic Medium Hair Mix	No	Owner Surrender	Owner Surrender	Cant Afford Food/Grooming/General Expenses	2019-2020	Treatable-Rehabilitatable	V0C	59550233	55.124807	-120.9996201	British Columbia	467	2	-0.689	4	0.212	3	-0.184	4	-0.133
2171	Kitten	Domestic Medium Hair Mix	No	Owner Surrender	Owner Surrender	Unable To Find Home	2016-2017	Healthy	V0C	59550233	55.124807	-120.9996201	British Columbia	467	2	-0.689	4	0.212	3	-0.184	4	-0.133
2172	Kitten	Domestic Short Hair Mix	No	Owner Surrender	Owner Surrender	Unwanted Litter	2019-2020	Treatable-Rehabilitatable	V0C	59550233	55.124807	-120.9996201	British Columbia	467	2	-0.689	4	0.212	3	-0.184	4	-0.133
2174	Cat	Domestic Longhair Mix	No	Owner Surrender	Owner Surrender	Life Change - Baby/Divorce/lllness/Jail/Travel/etc	2017-2018	Healthy	V0C	59550233	55.124807	-120.9996201	British Columbia	467	2	-0.689	4	0.212	3	-0.184	4	-0.133
2180	Dog	German Shepherd Mix	No	Owner Surrender	Owner Surrender	Unable To Find Home	2016-2017	Unhealthy-Untreatable	V0C	59550233	55.124807	-120.9996201	British Columbia	467	2	-0.689	4	0.212	3	-0.184	4	-0.133
2181	Dog	Chihuahua Mix	Yes	Owner Surrender	Owner Surrender	Landlord Does Not Allow Pets	2019-2020	Healthy	V0C	59550233	55.124807	-120.9996201	British Columbia	467	2	-0.689	4	0.212	3	-0.184	4	-0.133
2182	Kitten	Domestic Medium Hair Mix	No	Owner Surrender	Owner Surrender	Cant Afford Food/Grooming/General Expenses	2019-2020	Treatable-Rehabilitatable	V0C	59550233	55.124807	-120.9996201	British Columbia	467	2	-0.689	4	0.212	3	-0.184	4	-0.133
2183	Cat	Domestic Longhair Mix	No	Owner Surrender	Owner Surrender	Life Change - Baby/Divorce/lllness/Jail/Travel/etc	2017-2018	Treatable-Rehabilitatable	V0C	59550233	55.124807	-120.9996201	British Columbia	467	2	-0.689	4	0.212	3	-0.184	4	-0.133
2184	Puppy	German Shepherd / Husky	Yes	Owner Surrender	Owner Surrender	Too Many Dogs	2016-2017	Healthy	V0C	59550233	55.124807	-120.9996201	British Columbia	467	2	-0.689	4	0.212	3	-0.184	4	-0.133
2185	Dog	Anatolian Shepherd / Kuvasz	Yes	Owner Surrender	Owner Surrender	Behaviour - Undersocialized	2017-2018	Healthy	V0C	59550233	55.124807	-120.9996201	British Columbia	467	2	-0.689	4	0.212	3	-0.184	4	-0.133
2186	Dog	Old English Sheepdog / Bearded Collie	Yes	Owner Surrender	Owner Surrender	No Time	2016-2017	Healthy	V0C	59550233	55.124807	-120.9996201	British Columbia	467	2	-0.689	4	0.212	3	-0.184	4	-0.133
2191	Puppy	German Shepherd Mix	Yes	Owner Surrender	Owner Surrender	Too Many Dogs	2016-2017	Healthy	V0C	59550233	55.124807	-120.9996201	British Columbia	467	2	-0.689	4	0.212	3	-0.184	4	-0.133
2192	Dog	Husky / Pit Bull Terrier	Yes	Owner Surrender	Owner Surrender	Life Change - Baby/Divorce/lllness/Jail/Travel/etc	2017-2018	Healthy	V0C	59550233	55.124807	-120.9996201	British Columbia	467	2	-0.689	4	0.212	3	-0.184	4	-0.133
2194	Dog	Saint Bernard / Border Collie	No	Owner Surrender	Owner Surrender	Cant Afford Vet Expenses for Procedure/Illness	2019-2020	Treatable-Rehabilitatable	V0C	59550233	55.124807	-120.9996201	British Columbia	467	2	-0.689	4	0.212	3	-0.184	4	-0.133
2195	Kitten	Domestic Short Hair Mix	No	Owner Surrender	Owner Surrender	Unwanted Litter	2019-2020	Treatable-Rehabilitatable	V0C	59550233	55.124807	-120.9996201	British Columbia	467	2	-0.689	4	0.212	3	-0.184	4	-0.133
2197	Puppy	German Shepherd / Husky	Yes	Owner Surrender	Owner Surrender	Too Many Dogs	2016-2017	Healthy	V0C	59550233	55.124807	-120.9996201	British Columbia	467	2	-0.689	4	0.212	3	-0.184	4	-0.133
2198	Rabbit	Lionhead Mix	Yes	Owner Surrender	Owner Surrender	Life Change - New Baby/Divorce/Relation Split/etc.	2017-2018	Healthy	V0C	59550233	55.124807	-120.9996201	British Columbia	467	2	-0.689	4	0.212	3	-0.184	4	-0.133
2199	Kitten	Domestic Short Hair Mix	No	Owner Surrender	Owner Surrender	Unwanted Litter	2019-2020	Treatable-Rehabilitatable	V0C	59550233	55.124807	-120.9996201	British Columbia	467	2	-0.689	4	0.212	3	-0.184	4	-0.133
2201	Cat	Domestic Medium Hair Mix	No	Owner Surrender	Owner Surrender	Too Many Animals	2018-2019	Healthy	V0C	59550233	55.124807	-120.9996201	British Columbia	467	2	-0.689	4	0.212	3	-0.184	4	-0.133
2202	Cat	Domestic Short Hair Mix	Yes	Owner Surrender	Owner Surrender	Too Many Cats	2016-2017	Treatable-Rehabilitatable	V0C	59550233	55.124807	-120.9996201	British Columbia	467	2	-0.689	4	0.212	3	-0.184	4	-0.133
2203	Dog	Labrador Retriever Mix	Yes	Owner Surrender	Owner Surrender	Moving/Evicted - Cant Afford Pet Friendly Housing	2017-2018	Healthy	V0C	59550233	55.124807	-120.9996201	British Columbia	467	2	-0.689	4	0.212	3	-0.184	4	-0.133
2204	Cat	Domestic Short Hair Mix	No	Owner Surrender	Owner Surrender	Too Many Animals	2019-2020	NA	V0C	59550233	55.124807	-120.9996201	British Columbia	467	2	-0.689	4	0.212	3	-0.184	4	-0.133
2206	Puppy	German Shepherd / Husky	Yes	Owner Surrender	Owner Surrender	Too Many Dogs	2016-2017	Healthy	V0C	59550233	55.124807	-120.9996201	British Columbia	467	2	-0.689	4	0.212	3	-0.184	4	-0.133
2209	Puppy	German Shepherd / Husky	Yes	Owner Surrender	Owner Surrender	Too Many Dogs	2016-2017	Healthy	V0C	59550233	55.124807	-120.9996201	British Columbia	467	2	-0.689	4	0.212	3	-0.184	4	-0.133
2210	Puppy	German Shepherd / Husky	Yes	Owner Surrender	Owner Surrender	Too Many Dogs	2016-2017	Healthy	V0C	59550233	55.124807	-120.9996201	British Columbia	467	2	-0.689	4	0.212	3	-0.184	4	-0.133
2211	Cat	Domestic Medium Hair Mix	No	Owner Surrender	Owner Surrender	Too Many Animals	2018-2019	Healthy	V0C	59550233	55.124807	-120.9996201	British Columbia	467	2	-0.689	4	0.212	3	-0.184	4	-0.133
2212	Cat	Domestic Medium Hair Mix	No	Owner Surrender	Owner Surrender	Too Many Animals	2018-2019	Healthy	V0C	59550233	55.124807	-120.9996201	British Columbia	467	2	-0.689	4	0.212	3	-0.184	4	-0.133
2213	Kitten	Domestic Short Hair Mix	No	Owner Surrender	Stray (No ID)	Too Many Animals	2019-2020	NA	V0C	59550233	55.124807	-120.9996201	British Columbia	467	2	-0.689	4	0.212	3	-0.184	4	-0.133
2216	Kitten	Domestic Short Hair Mix	Yes	Owner Surrender	Owner Surrender	Abandoned By A Friend Or Relative	2017-2018	Treatable-Manageable	V0C	59550233	55.124807	-120.9996201	British Columbia	467	2	-0.689	4	0.212	3	-0.184	4	-0.133
2218	Dog	Labrador Retriever Mix	Yes	Owner Surrender	Return	Behaviour - Keeps Escaping	2017-2018	Healthy	V0C	59550233	55.124807	-120.9996201	British Columbia	467	2	-0.689	4	0.212	3	-0.184	4	-0.133
2219	Puppy	German Shepherd / Husky	Yes	Owner Surrender	Owner Surrender	Too Many Dogs	2016-2017	Treatable-Rehabilitatable	V0C	59550233	55.124807	-120.9996201	British Columbia	467	2	-0.689	4	0.212	3	-0.184	4	-0.133
2221	Dog	Coonhound, Redbone Mix	Yes	Owner Surrender	Owner Surrender	Too Many Dogs	2016-2017	Healthy	V0C	59550233	55.124807	-120.9996201	British Columbia	467	2	-0.689	4	0.212	3	-0.184	4	-0.133
2222	Dog	Boxer / Bullmastiff	No	Owner Surrender	Owner Surrender	Moving/Evicted - Cant Find Pet Friendly Housing	2018-2019	Treatable-Rehabilitatable	V0C	59550233	55.124807	-120.9996201	British Columbia	467	2	-0.689	4	0.212	3	-0.184	4	-0.133
2223	Puppy	German Shepherd / Husky	Yes	Owner Surrender	Owner Surrender	Too Many Dogs	2016-2017	Healthy	V0C	59550233	55.124807	-120.9996201	British Columbia	467	2	-0.689	4	0.212	3	-0.184	4	-0.133
2224	Kitten	Domestic Medium Hair Mix	No	Owner Surrender	Owner Surrender	Too Many Animals	2019-2020	NA	V0C	59550233	55.124807	-120.9996201	British Columbia	467	2	-0.689	4	0.212	3	-0.184	4	-0.133
2225	Rabbit	Lionhead Mix	Yes	Owner Surrender	Owner Surrender	Life Change - New Baby/Divorce/Relation Split/etc.	2017-2018	Healthy	V0C	59550233	55.124807	-120.9996201	British Columbia	467	2	-0.689	4	0.212	3	-0.184	4	-0.133
2227	Dog	Greyhound / Husky	No	Owner Surrender	Owner Surrender	Life Change - New Baby/Divorce/Relation Split/etc.	2019-2020	Treatable-Rehabilitatable	V0C	59550233	55.124807	-120.9996201	British Columbia	467	2	-0.689	4	0.212	3	-0.184	4	-0.133
2230	Kitten	Domestic Medium Hair Mix	Yes	Owner Surrender	Owner Surrender	Unable To Find Home	2016-2017	NA	V0C	59550233	55.124807	-120.9996201	British Columbia	467	2	-0.689	4	0.212	3	-0.184	4	-0.133
2232	Dog	Rottweiler Mix	Yes	Owner Surrender	Owner Surrender	Behaviour - Destructive (Chews/Digs/Scratches/etc)	2019-2020	Healthy	V0C	59550233	55.124807	-120.9996201	British Columbia	467	2	-0.689	4	0.212	3	-0.184	4	-0.133
2233	Cat	Domestic Longhair Mix	No	Owner Surrender	Owner Surrender	Cant Afford Food/Grooming/General Expenses	2019-2020	Healthy	V0C	59550233	55.124807	-120.9996201	British Columbia	467	2	-0.689	4	0.212	3	-0.184	4	-0.133
2234	Dog	Norwegian Elkhound / Boxer	Yes	Owner Surrender	Owner Surrender	No Time For Pet/Pet Is Too Much Responsibility	2018-2019	Healthy	V0C	59550233	55.124807	-120.9996201	British Columbia	467	2	-0.689	4	0.212	3	-0.184	4	-0.133
2254	Dog	Great Pyrenees Mix	Yes	Owner Surrender	Stray (No ID)	Too Many Animals	2018-2019	Treatable-Rehabilitatable	NA	NA	NA	NA	NA	NA	NA	NA	NA	NA	NA	NA	NA	NA
2271	Cat	Domestic Short Hair Mix	Yes	Owner Surrender	Owner Surrender	Life Change-Human Illness/Injury/CareHome/Hospital	2018-2019	Treatable-Rehabilitatable	V0E	59370312	50.44796	-119.1953281	British Columbia	415	2	-0.732	4	0.072	3	-0.095	4	0.258
2280	Dog	Husky Mix	Yes	Owner Surrender	Owner Surrender	Behaviour - Chases Cats/Wildlife/Bicycles/Cars/etc	2017-2018	Healthy	V0E	59370312	50.44796	-119.1953281	British Columbia	415	2	-0.732	4	0.072	3	-0.095	4	0.258
2282	Dog	Boston Terrier Mix	No	Owner Surrender	Owner Surrender	No Longer Wanted	2016-2017	Treatable-Rehabilitatable	V0E	59370312	50.44796	-119.1953281	British Columbia	415	2	-0.732	4	0.072	3	-0.095	4	0.258
2284	Dog	Schnauzer, Miniature Mix	No	Owner Surrender	Owner Surrender	Life Change-Human Illness/Injury/CareHome/Hospital	2018-2019	Healthy	V0E	59370141	50.442499	-119.189327	British Columbia	606	2	-0.721	2	-0.519	5	2.638	4	0.405
2286	Kitten	Domestic Short Hair Mix	No	Owner Surrender	Owner Surrender	Too Many Cats	2017-2018	Unhealthy-Untreatable	V0E	59370141	50.442499	-119.189327	British Columbia	606	2	-0.721	2	-0.519	5	2.638	4	0.405
2288	Kitten	Domestic Short Hair Mix	No	Owner Surrender	Owner Surrender	Too Many Animals	2017-2018	Treatable-Rehabilitatable	V0E	59370141	50.442499	-119.189327	British Columbia	606	2	-0.721	2	-0.519	5	2.638	4	0.405
2290	Dog	Husky / Labrador Retriever	Yes	Owner Surrender	Owner Surrender	Cant Afford Food/Grooming/General Expenses	2019-2020	Treatable-Manageable	V0E	59370141	50.442499	-119.189327	British Columbia	606	2	-0.721	2	-0.519	5	2.638	4	0.405
2292	Kitten	Domestic Short Hair Mix	No	Owner Surrender	Owner Surrender	Too Many Cats	2016-2017	Treatable-Rehabilitatable	V0E	59370141	50.442499	-119.189327	British Columbia	606	2	-0.721	2	-0.519	5	2.638	4	0.405
2293	Kitten	Domestic Short Hair Mix	No	Owner Surrender	Owner Surrender	Too Many Cats	2017-2018	Unhealthy-Untreatable	V0E	59370141	50.442499	-119.189327	British Columbia	606	2	-0.721	2	-0.519	5	2.638	4	0.405
2295	Dog	Pit Bull Terrier Mix	Yes	Owner Surrender	Owner Surrender	Cant Afford Food/Grooming/General Expenses	2019-2020	Treatable-Manageable	V0E	59370141	50.442499	-119.189327	British Columbia	606	2	-0.721	2	-0.519	5	2.638	4	0.405
2300	Kitten	Domestic Short Hair Mix	No	Owner Surrender	Owner Surrender	Too Many Cats	2016-2017	Treatable-Rehabilitatable	V0E	59370141	50.442499	-119.189327	British Columbia	606	2	-0.721	2	-0.519	5	2.638	4	0.405
2302	Kitten	Domestic Medium Hair Mix	No	Owner Surrender	Owner Surrender	Too Many Cats	2016-2017	Treatable-Rehabilitatable	V0E	59370141	50.442499	-119.189327	British Columbia	606	2	-0.721	2	-0.519	5	2.638	4	0.405
2304	Kitten	Domestic Short Hair Mix	Yes	Owner Surrender	Owner Surrender	Too Many Cats	2016-2017	Treatable-Rehabilitatable	V0E	59370141	50.442499	-119.189327	British Columbia	606	2	-0.721	2	-0.519	5	2.638	4	0.405
2305	Kitten	Domestic Short Hair Mix	No	Owner Surrender	Owner Surrender	Too Many Cats	2016-2017	Treatable-Rehabilitatable	V0E	59370141	50.442499	-119.189327	British Columbia	606	2	-0.721	2	-0.519	5	2.638	4	0.405
2306	Kitten	Domestic Short Hair Mix	No	Owner Surrender	Owner Surrender	Too Many Cats	2016-2017	Treatable-Rehabilitatable	V0E	59370141	50.442499	-119.189327	British Columbia	606	2	-0.721	2	-0.519	5	2.638	4	0.405
2308	Kitten	Domestic Short Hair Mix	No	Owner Surrender	Owner Surrender	Too Many Cats	2016-2017	Treatable-Rehabilitatable	V0E	59370141	50.442499	-119.189327	British Columbia	606	2	-0.721	2	-0.519	5	2.638	4	0.405
2309	Cat	Domestic Medium Hair Mix	No	Owner Surrender	Owner Surrender	Feral	2016-2017	Unhealthy-Untreatable	V0E	59370141	50.442499	-119.189327	British Columbia	606	2	-0.721	2	-0.519	5	2.638	4	0.405
2310	Kitten	Domestic Short Hair Mix	No	Owner Surrender	Owner Surrender	Too Many Cats	2017-2018	Unhealthy-Untreatable	V0E	59370141	50.442499	-119.189327	British Columbia	606	2	-0.721	2	-0.519	5	2.638	4	0.405
2311	Kitten	Domestic Short Hair Mix	No	Owner Surrender	Owner Surrender	Too Many Cats	2017-2018	Unhealthy-Untreatable	V0E	59370141	50.442499	-119.189327	British Columbia	606	2	-0.721	2	-0.519	5	2.638	4	0.405
2314	Kitten	Domestic Short Hair Mix	Yes	Owner Surrender	Owner Surrender	Too Many Cats	2016-2017	Treatable-Rehabilitatable	V0E	59370141	50.442499	-119.189327	British Columbia	606	2	-0.721	2	-0.519	5	2.638	4	0.405
2316	Cat	Domestic Short Hair Mix	No	Owner Surrender	Owner Surrender	Too Many Animals	2017-2018	Treatable-Manageable	V0E	59370141	50.442499	-119.189327	British Columbia	606	2	-0.721	2	-0.519	5	2.638	4	0.405
2318	Kitten	Domestic Short Hair Mix	No	Owner Surrender	Owner Surrender	Too Many Cats	2016-2017	Treatable-Rehabilitatable	V0E	59370141	50.442499	-119.189327	British Columbia	606	2	-0.721	2	-0.519	5	2.638	4	0.405
2320	Cat	Domestic Short Hair Mix	No	Owner Surrender	Owner Surrender	Feral	2016-2017	Unhealthy-Untreatable	V0E	59370141	50.442499	-119.189327	British Columbia	606	2	-0.721	2	-0.519	5	2.638	4	0.405
2322	Kitten	Domestic Short Hair Mix	No	Owner Surrender	Owner Surrender	Too Many Animals	2017-2018	Treatable-Rehabilitatable	V0E	59370141	50.442499	-119.189327	British Columbia	606	2	-0.721	2	-0.519	5	2.638	4	0.405
2323	Kitten	Domestic Short Hair Mix	No	Owner Surrender	Owner Surrender	Too Many Cats	2016-2017	Treatable-Rehabilitatable	V0E	59370141	50.442499	-119.189327	British Columbia	606	2	-0.721	2	-0.519	5	2.638	4	0.405
2324	Kitten	Domestic Short Hair Mix	No	Owner Surrender	Owner Surrender	Too Many Cats	2017-2018	Unhealthy-Untreatable	V0E	59370141	50.442499	-119.189327	British Columbia	606	2	-0.721	2	-0.519	5	2.638	4	0.405
2325	Dog	Rottweiler / Mastiff	No	Owner Surrender	Owner Surrender	Moving/Evicted - Cant Find Pet Friendly Housing	2018-2019	Healthy	V0E	59370141	50.442499	-119.189327	British Columbia	606	2	-0.721	2	-0.519	5	2.638	4	0.405
2326	Kitten	Domestic Medium Hair Mix	No	Owner Surrender	Owner Surrender	Unwanted Litter	2016-2017	Treatable-Rehabilitatable	V0E	59370141	50.442499	-119.189327	British Columbia	606	2	-0.721	2	-0.519	5	2.638	4	0.405
2327	Dog	Beagle Mix	Yes	Owner Surrender	Owner Surrender	Behaviour - Pet Has Anxiety	2017-2018	Treatable-Rehabilitatable	V0E	59370141	50.442499	-119.189327	British Columbia	606	2	-0.721	2	-0.519	5	2.638	4	0.405
2328	Cat	Domestic Short Hair Mix	No	Owner Surrender	Owner Surrender	Feral	2016-2017	Unhealthy-Untreatable	V0E	59370141	50.442499	-119.189327	British Columbia	606	2	-0.721	2	-0.519	5	2.638	4	0.405
2329	Kitten	Domestic Short Hair Mix	No	Owner Surrender	Owner Surrender	Too Many Cats	2017-2018	Unhealthy-Untreatable	V0E	59370141	50.442499	-119.189327	British Columbia	606	2	-0.721	2	-0.519	5	2.638	4	0.405
2330	Kitten	Domestic Short Hair Mix	No	Owner Surrender	Owner Surrender	Too Many Cats	2016-2017	Treatable-Rehabilitatable	V0E	59370141	50.442499	-119.189327	British Columbia	606	2	-0.721	2	-0.519	5	2.638	4	0.405
2333	Cat	Domestic Short Hair Mix	No	Owner Surrender	Owner Surrender	Feral	2016-2017	Unhealthy-Untreatable	V0E	59370141	50.442499	-119.189327	British Columbia	606	2	-0.721	2	-0.519	5	2.638	4	0.405
2334	Kitten	Domestic Short Hair Mix	No	Owner Surrender	Owner Surrender	Too Many Cats	2016-2017	Treatable-Rehabilitatable	V0E	59370141	50.442499	-119.189327	British Columbia	606	2	-0.721	2	-0.519	5	2.638	4	0.405
2337	Kitten	Domestic Short Hair Mix	No	Owner Surrender	Owner Surrender	Too Many Cats	2017-2018	Unhealthy-Untreatable	V0E	59370141	50.442499	-119.189327	British Columbia	606	2	-0.721	2	-0.519	5	2.638	4	0.405
2340	Cat	Domestic Short Hair Mix	No	Owner Surrender	Owner Surrender	Too Many Cats	2017-2018	Unhealthy-Untreatable	V0E	59370141	50.442499	-119.189327	British Columbia	606	2	-0.721	2	-0.519	5	2.638	4	0.405
2341	Kitten	Domestic Short Hair Mix	No	Owner Surrender	Owner Surrender	Too Many Cats	2016-2017	Treatable-Rehabilitatable	V0E	59370141	50.442499	-119.189327	British Columbia	606	2	-0.721	2	-0.519	5	2.638	4	0.405
2342	Cat	Domestic Longhair Mix	No	Owner Surrender	Owner Surrender	Feral	2016-2017	Unhealthy-Untreatable	V0E	59370141	50.442499	-119.189327	British Columbia	606	2	-0.721	2	-0.519	5	2.638	4	0.405
2343	Cat	Domestic Short Hair Mix	No	Owner Surrender	Owner Surrender	Too Many Cats	2017-2018	Unhealthy-Untreatable	V0E	59370141	50.442499	-119.189327	British Columbia	606	2	-0.721	2	-0.519	5	2.638	4	0.405
2344	Kitten	Domestic Medium Hair Mix	No	Owner Surrender	Owner Surrender	Too Many Cats	2016-2017	Treatable-Rehabilitatable	V0E	59370141	50.442499	-119.189327	British Columbia	606	2	-0.721	2	-0.519	5	2.638	4	0.405
2345	Cat	Domestic Short Hair Mix	Yes	Owner Surrender	Owner Surrender	Life Change-Human Illness/Injury/CareHome/Hospital	2019-2020	Treatable-Rehabilitatable	V0E	59370141	50.442499	-119.189327	British Columbia	606	2	-0.721	2	-0.519	5	2.638	4	0.405
2346	Kitten	Domestic Short Hair Mix	No	Owner Surrender	Owner Surrender	Too Many Animals	2017-2018	Treatable-Rehabilitatable	V0E	59370141	50.442499	-119.189327	British Columbia	606	2	-0.721	2	-0.519	5	2.638	4	0.405
2348	Kitten	Domestic Short Hair Mix	No	Owner Surrender	Owner Surrender	Too Many Cats	2016-2017	Treatable-Rehabilitatable	V0E	59370141	50.442499	-119.189327	British Columbia	606	2	-0.721	2	-0.519	5	2.638	4	0.405
2349	Dog	Basenji Mix	Yes	Owner Surrender	Owner Surrender	Home - Other Pets Aggressive To Him/Her	2018-2019	Treatable-Manageable	V0E	59370141	50.442499	-119.189327	British Columbia	606	2	-0.721	2	-0.519	5	2.638	4	0.405
2350	Kitten	Domestic Short Hair Mix	No	Owner Surrender	Owner Surrender	Too Many Cats	2016-2017	Treatable-Rehabilitatable	V0E	59370141	50.442499	-119.189327	British Columbia	606	2	-0.721	2	-0.519	5	2.638	4	0.405
2351	Kitten	Domestic Short Hair Mix	No	Owner Surrender	Owner Surrender	Unwanted Litter	2016-2017	Treatable-Rehabilitatable	V0E	59370141	50.442499	-119.189327	British Columbia	606	2	-0.721	2	-0.519	5	2.638	4	0.405
2353	Cat	Domestic Short Hair Mix	Yes	Owner Surrender	Owner Surrender	Moving/Evicted - Cant Take Pet Where Owner Going	2017-2018	Healthy	V0E	59370141	50.442499	-119.189327	British Columbia	606	2	-0.721	2	-0.519	5	2.638	4	0.405
2354	Kitten	Domestic Medium Hair Mix	No	Owner Surrender	Owner Surrender	Unwanted Litter	2016-2017	Treatable-Rehabilitatable	V0E	59370141	50.442499	-119.189327	British Columbia	606	2	-0.721	2	-0.519	5	2.638	4	0.405
2355	Kitten	Domestic Short Hair Mix	Yes	Owner Surrender	Owner Surrender	Too Many Cats	2016-2017	Treatable-Rehabilitatable	V0E	59370141	50.442499	-119.189327	British Columbia	606	2	-0.721	2	-0.519	5	2.638	4	0.405
2356	Kitten	Domestic Short Hair Mix	No	Owner Surrender	Owner Surrender	Too Many Cats	2016-2017	Treatable-Rehabilitatable	V0E	59370141	50.442499	-119.189327	British Columbia	606	2	-0.721	2	-0.519	5	2.638	4	0.405
2357	Dog	Australian Cattle Dog/Blue Heeler / Border Collie	Yes	Owner Surrender	Owner Surrender	Barking	2016-2017	Treatable-Manageable	V0E	59370141	50.442499	-119.189327	British Columbia	606	2	-0.721	2	-0.519	5	2.638	4	0.405
2360	Kitten	Domestic Medium Hair Mix	No	Owner Surrender	Owner Surrender	Unwanted Litter	2016-2017	Treatable-Rehabilitatable	V0E	59370141	50.442499	-119.189327	British Columbia	606	2	-0.721	2	-0.519	5	2.638	4	0.405
2361	Kitten	Domestic Short Hair Mix	No	Owner Surrender	Owner Surrender	Too Many Cats	2016-2017	Treatable-Rehabilitatable	V0E	59370141	50.442499	-119.189327	British Columbia	606	2	-0.721	2	-0.519	5	2.638	4	0.405
2362	Cat	Domestic Short Hair Mix	Yes	Owner Surrender	Owner Surrender	Too Many Cats	2017-2018	Unhealthy-Untreatable	V0E	59370141	50.442499	-119.189327	British Columbia	606	2	-0.721	2	-0.519	5	2.638	4	0.405
2365	Cat	Domestic Short Hair Mix	No	Owner Surrender	Owner Surrender	Feral	2016-2017	Unhealthy-Untreatable	V0E	59370141	50.442499	-119.189327	British Columbia	606	2	-0.721	2	-0.519	5	2.638	4	0.405
2369	Cat	Domestic Longhair Mix	Yes	Owner Surrender	Owner Surrender	Owner Pregnant	2016-2017	Treatable-Rehabilitatable	V0E	59370313	50.441565	-119.196632	British Columbia	496	2	-0.766	3	-0.314	3	-0.25	1	-0.949
2374	Cat	Domestic Short Hair Mix	Yes	Owner Surrender	Owner Surrender	No Time	2016-2017	Treatable-Rehabilitatable	V0E	59370313	50.441565	-119.196632	British Columbia	496	2	-0.766	3	-0.314	3	-0.25	1	-0.949
2375	Cat	Domestic Short Hair Mix	No	Owner Surrender	Owner Surrender	Moving House	2016-2017	Healthy	V0E	59370313	50.441565	-119.196632	British Columbia	496	2	-0.766	3	-0.314	3	-0.25	1	-0.949
2376	Dog	Terrier / Border Collie	No	Owner Surrender	Owner Surrender	Moving/Evicted - Cant Take Pet Where Owner Going	2017-2018	Healthy	V0E	59370313	50.441565	-119.196632	British Columbia	496	2	-0.766	3	-0.314	3	-0.25	1	-0.949
2378	Dog	Mastiff Mix	Yes	Owner Surrender	Owner Surrender	Moving House	2017-2018	Healthy	V0E	59370313	50.441565	-119.196632	British Columbia	496	2	-0.766	3	-0.314	3	-0.25	1	-0.949
2379	Cat	Domestic Short Hair Mix	Yes	Owner Surrender	Owner Surrender	Owner Pregnant	2016-2017	Treatable-Rehabilitatable	V0E	59370313	50.441565	-119.196632	British Columbia	496	2	-0.766	3	-0.314	3	-0.25	1	-0.949
2381	Cat	Domestic Medium Hair Mix	Yes	Owner Surrender	Owner Surrender	Moving House	2016-2017	Treatable-Rehabilitatable	V0E	59370313	50.441565	-119.196632	British Columbia	496	2	-0.766	3	-0.314	3	-0.25	1	-0.949
2385	Small Animal	Guinea Pig Mix	No	Owner Surrender	Owner Surrender	Owner Had Allergies	2016-2017	Treatable-Rehabilitatable	V0E	59370313	50.441565	-119.196632	British Columbia	496	2	-0.766	3	-0.314	3	-0.25	1	-0.949
2386	Dog	Labrador Retriever / Golden Retriever	Yes	Owner Surrender	Owner Surrender	Moving/Evicted - Cant Find Pet Friendly Housing	2017-2018	Healthy	V0E	59370313	50.441565	-119.196632	British Columbia	496	2	-0.766	3	-0.314	3	-0.25	1	-0.949
2387	Dog	Rottweiler / Labrador Retriever	Yes	Owner Surrender	Owner Surrender	Behaviour - Bit A Person	2019-2020	Treatable-Rehabilitatable	V0E	59370313	50.441565	-119.196632	British Columbia	496	2	-0.766	3	-0.314	3	-0.25	1	-0.949
2388	Cat	Domestic Short Hair Mix	Yes	Owner Surrender	Owner Surrender	Landlord Does Not Allow Pets	2016-2017	Healthy	V0E	59370313	50.441565	-119.196632	British Columbia	496	2	-0.766	3	-0.314	3	-0.25	1	-0.949
2390	Cat	Domestic Short Hair Mix	Yes	Owner Surrender	Owner Surrender	Problems With Other Pets	2017-2018	Treatable-Rehabilitatable	V0E	59370313	50.441565	-119.196632	British Columbia	496	2	-0.766	3	-0.314	3	-0.25	1	-0.949
2392	Small Animal	Guinea Pig Mix	No	Owner Surrender	Owner Surrender	Owner Had Allergies	2016-2017	Treatable-Rehabilitatable	V0E	59370313	50.441565	-119.196632	British Columbia	496	2	-0.766	3	-0.314	3	-0.25	1	-0.949
2394	Dog	Labrador Retriever / Golden Retriever	Yes	Owner Surrender	Owner Surrender	Moving/Evicted - Cant Find Pet Friendly Housing	2017-2018	Healthy	V0E	59370313	50.441565	-119.196632	British Columbia	496	2	-0.766	3	-0.314	3	-0.25	1	-0.949
2396	Dog	Border Collie / Australian Cattle Dog/Blue Heeler	Yes	Owner Surrender	Owner Surrender	Moving/Evicted - Cant Take Pet Where Owner Going	2017-2018	Healthy	V0E	59370313	50.441565	-119.196632	British Columbia	496	2	-0.766	3	-0.314	3	-0.25	1	-0.949
2398	Kitten	Domestic Short Hair Mix	No	Owner Surrender	Owner Surrender	Unwanted Litter	2017-2018	Treatable-Rehabilitatable	V0E	59370138	50.484839	-119.163921	British Columbia	565	1	-0.777	4	-0.012	3	-0.045	2	-0.72
2399	Cat	Domestic Longhair Mix	Yes	Owner Surrender	Owner Surrender	Moving/Evicted - Cant Find Pet Friendly Housing	2019-2020	NA	V0E	59370138	50.484839	-119.163921	British Columbia	565	1	-0.777	4	-0.012	3	-0.045	2	-0.72
2400	Cat	Domestic Short Hair Mix	Yes	Owner Surrender	Owner Surrender	Moving/Evicted - Cant Take Pet Where Owner Going	2019-2020	NA	V0E	59370138	50.484839	-119.163921	British Columbia	565	1	-0.777	4	-0.012	3	-0.045	2	-0.72
2401	Dog	Border Collie Mix	Yes	Owner Surrender	Owner Surrender	No Time For Pet/Pet Is Too Much Responsibility	2019-2020	Treatable-Rehabilitatable	V0E	59370138	50.484839	-119.163921	British Columbia	565	1	-0.777	4	-0.012	3	-0.045	2	-0.72
2403	Kitten	Domestic Short Hair Mix	Yes	Owner Surrender	Owner Surrender	Unwanted Litter	2017-2018	Treatable-Rehabilitatable	V0E	59370138	50.484839	-119.163921	British Columbia	565	1	-0.777	4	-0.012	3	-0.045	2	-0.72
2404	Dog	Chihuahua Mix	Yes	Owner Surrender	Owner Surrender	No Time	2017-2018	Treatable-Rehabilitatable	V0E	59370150	50.501476	-119.228756	British Columbia	331	1	-0.829	1	-0.701	4	0.343	1	-0.802
2406	Kitten	Domestic Short Hair Mix	No	Owner Surrender	Owner Surrender	Moving/Evicted - Cant Find Pet Friendly Housing	2019-2020	Treatable-Rehabilitatable	V0E	59370150	50.501476	-119.228756	British Columbia	331	1	-0.829	1	-0.701	4	0.343	1	-0.802
2407	Kitten	Domestic Short Hair Mix	No	Owner Surrender	Owner Surrender	Moving/Evicted - Cant Find Pet Friendly Housing	2019-2020	Treatable-Rehabilitatable	V0E	59370150	50.501476	-119.228756	British Columbia	331	1	-0.829	1	-0.701	4	0.343	1	-0.802
2408	Cat	Domestic Short Hair Mix	No	Owner Surrender	Owner Surrender	Moving/Evicted - Cant Find Pet Friendly Housing	2019-2020	Healthy	V0E	59370150	50.501476	-119.228756	British Columbia	331	1	-0.829	1	-0.701	4	0.343	1	-0.802
2412	Kitten	Domestic Short Hair Mix	No	Owner Surrender	Owner Surrender	Moving/Evicted - Cant Find Pet Friendly Housing	2019-2020	Treatable-Rehabilitatable	V0E	59370150	50.501476	-119.228756	British Columbia	331	1	-0.829	1	-0.701	4	0.343	1	-0.802
2413	Kitten	Domestic Short Hair Mix	No	Owner Surrender	Owner Surrender	Moving/Evicted - Cant Find Pet Friendly Housing	2019-2020	Treatable-Rehabilitatable	V0E	59370150	50.501476	-119.228756	British Columbia	331	1	-0.829	1	-0.701	4	0.343	1	-0.802
2414	Dog	Labrador Retriever Mix	Yes	Owner Surrender	Owner Surrender	Moving/Evicted - Cant Take Pet Where Owner Going	2018-2019	Treatable-Rehabilitatable	V0E	59370150	50.501476	-119.228756	British Columbia	331	1	-0.829	1	-0.701	4	0.343	1	-0.802
2415	Kitten	Domestic Short Hair Mix	No	Owner Surrender	Owner Surrender	Found Abandoned	2016-2017	Treatable-Rehabilitatable	V0E	59370150	50.501476	-119.228756	British Columbia	331	1	-0.829	1	-0.701	4	0.343	1	-0.802
2416	Cat	Domestic Short Hair Mix	No	Owner Surrender	Owner Surrender	Owner Had Allergies	2017-2018	Healthy	V0E	59370150	50.501476	-119.228756	British Columbia	331	1	-0.829	1	-0.701	4	0.343	1	-0.802
2417	Kitten	Domestic Short Hair Mix	No	Owner Surrender	Owner Surrender	Too Many Cats	2016-2017	Healthy	V0E	59370150	50.501476	-119.228756	British Columbia	331	1	-0.829	1	-0.701	4	0.343	1	-0.802
2420	Kitten	Domestic Medium Hair Mix	No	Owner Surrender	Owner Surrender	Unwanted Litter	2018-2019	Treatable-Rehabilitatable	V0E	59370150	50.501476	-119.228756	British Columbia	331	1	-0.829	1	-0.701	4	0.343	1	-0.802
2422	Cat	Domestic Short Hair Mix	No	Owner Surrender	Owner Surrender	Moving/Evicted - Cant Find Pet Friendly Housing	2019-2020	Healthy	V0E	59370150	50.501476	-119.228756	British Columbia	331	1	-0.829	1	-0.701	4	0.343	1	-0.802
2423	Cat	Domestic Short Hair Mix	No	Owner Surrender	Owner Surrender	Other	2016-2017	Treatable-Rehabilitatable	V0E	59370150	50.501476	-119.228756	British Columbia	331	1	-0.829	1	-0.701	4	0.343	1	-0.802
2424	Cat	Domestic Longhair Mix	No	Owner Surrender	Owner Surrender	Moving/Evicted - Cant Find Pet Friendly Housing	2019-2020	Treatable-Rehabilitatable	V0E	59370150	50.501476	-119.228756	British Columbia	331	1	-0.829	1	-0.701	4	0.343	1	-0.802
2425	Cat	Domestic Longhair Mix	Yes	Owner Surrender	Owner Surrender	Home - Other Pets Aggressive To Him/Her	2018-2019	Treatable-Rehabilitatable	V0E	59370150	50.501476	-119.228756	British Columbia	331	1	-0.829	1	-0.701	4	0.343	1	-0.802
2427	Kitten	Domestic Short Hair Mix	No	Owner Surrender	Owner Surrender	Too Many Animals	2019-2020	Treatable-Rehabilitatable	V0E	59370150	50.501476	-119.228756	British Columbia	331	1	-0.829	1	-0.701	4	0.343	1	-0.802
2428	Cat	Domestic Medium Hair Mix	Yes	Owner Surrender	Owner Surrender	Behaviour - Growls/Lunges/Claws/Hisses At Animals	2018-2019	Treatable-Rehabilitatable	V0E	59370150	50.501476	-119.228756	British Columbia	331	1	-0.829	1	-0.701	4	0.343	1	-0.802
2429	Kitten	Domestic Medium Hair Mix	No	Owner Surrender	Owner Surrender	Too Many Animals	2019-2020	Treatable-Rehabilitatable	V0E	59370150	50.501476	-119.228756	British Columbia	331	1	-0.829	1	-0.701	4	0.343	1	-0.802
2432	Kitten	Domestic Short Hair Mix	No	Owner Surrender	Owner Surrender	Moving/Evicted - Cant Find Pet Friendly Housing	2019-2020	Treatable-Rehabilitatable	V0E	59370150	50.501476	-119.228756	British Columbia	331	1	-0.829	1	-0.701	4	0.343	1	-0.802
2434	Dog	Great Pyrenees / Kuvasz	No	Owner Surrender	Owner Surrender	Too Many Animals	2019-2020	Healthy	V0E	59370150	50.501476	-119.228756	British Columbia	331	1	-0.829	1	-0.701	4	0.343	1	-0.802
2435	Kitten	Domestic Short Hair Mix	No	Owner Surrender	Owner Surrender	Unwanted Litter	2018-2019	Treatable-Rehabilitatable	V0E	59370150	50.501476	-119.228756	British Columbia	331	1	-0.829	1	-0.701	4	0.343	1	-0.802
2436	Kitten	Domestic Short Hair Mix	No	Owner Surrender	Owner Surrender	Too Many Animals	2019-2020	Treatable-Rehabilitatable	V0E	59370150	50.501476	-119.228756	British Columbia	331	1	-0.829	1	-0.701	4	0.343	1	-0.802
2438	Dog	Labrador Retriever Mix	Yes	Owner Surrender	Owner Surrender	Moving/Evicted - Cant Take Pet Where Owner Going	2018-2019	Treatable-Rehabilitatable	V0E	59370150	50.501476	-119.228756	British Columbia	331	1	-0.829	1	-0.701	4	0.343	1	-0.802
2440	Kitten	Domestic Short Hair Mix	No	Owner Surrender	Owner Surrender	Too Many Animals	2019-2020	Treatable-Rehabilitatable	V0E	59370150	50.501476	-119.228756	British Columbia	331	1	-0.829	1	-0.701	4	0.343	1	-0.802
2441	Cat	Domestic Short Hair Mix	Yes	Owner Surrender	Owner Surrender	Home - Other Pets Aggressive To Him/Her	2019-2020	Treatable-Rehabilitatable	V0E	59370150	50.501476	-119.228756	British Columbia	331	1	-0.829	1	-0.701	4	0.343	1	-0.802
2443	Dog	Jack Russell Terrier Mix	No	Owner Surrender	Owner Surrender	Behaviour - Growls/Lunges/Claws/Hisses At Animals	2019-2020	Healthy	V0E	59370150	50.501476	-119.228756	British Columbia	331	1	-0.829	1	-0.701	4	0.343	1	-0.802
2444	Kitten	Domestic Short Hair Mix	No	Owner Surrender	Owner Surrender	Too Many Animals	2019-2020	Treatable-Rehabilitatable	V0E	59370150	50.501476	-119.228756	British Columbia	331	1	-0.829	1	-0.701	4	0.343	1	-0.802
2445	Kitten	Domestic Short Hair Mix	No	Owner Surrender	Owner Surrender	Found Abandoned	2016-2017	Treatable-Rehabilitatable	V0E	59370150	50.501476	-119.228756	British Columbia	331	1	-0.829	1	-0.701	4	0.343	1	-0.802
2447	Rabbit	Californian Dwarf Mix	No	Owner Surrender	Owner Surrender	Too Much Responsibility	2016-2017	Treatable-Rehabilitatable	V0E	59370150	50.501476	-119.228756	British Columbia	331	1	-0.829	1	-0.701	4	0.343	1	-0.802
2448	Kitten	Domestic Short Hair Mix	No	Owner Surrender	Owner Surrender	Found Abandoned	2016-2017	Healthy	V0E	59370150	50.501476	-119.228756	British Columbia	331	1	-0.829	1	-0.701	4	0.343	1	-0.802
2449	Cat	Domestic Medium Hair Mix	Yes	Owner Surrender	Owner Surrender	Problems With Other Pets	2016-2017	Treatable-Rehabilitatable	V0E	59370150	50.501476	-119.228756	British Columbia	331	1	-0.829	1	-0.701	4	0.343	1	-0.802
2451	Dog	German Shepherd / Siberian Husky	No	Owner Surrender	Owner Surrender	Life Change-Human Illness/Injury/CareHome/Hospital	2018-2019	Healthy	V0E	59370156	50.394507	-119.285459	British Columbia	504	2	-0.773	3	-0.286	4	0.119	2	-0.648
2455	Cat	Domestic Short Hair Mix	Yes	Owner Surrender	Owner Surrender	Allergies - Person Has Allergies To Pet	2017-2018	Healthy	V0E	59370156	50.394507	-119.285459	British Columbia	504	2	-0.773	3	-0.286	4	0.119	2	-0.648
2457	Puppy	Labrador Retriever / Mastiff	No	Owner Surrender	Owner Surrender	Unable To Find Home	2017-2018	Treatable-Rehabilitatable	V0E	59370156	50.394507	-119.285459	British Columbia	504	2	-0.773	3	-0.286	4	0.119	2	-0.648
2458	Puppy	Labrador Retriever / Mastiff	No	Owner Surrender	Owner Surrender	Unable To Find Home	2017-2018	Treatable-Rehabilitatable	V0E	59370156	50.394507	-119.285459	British Columbia	504	2	-0.773	3	-0.286	4	0.119	2	-0.648
2459	Puppy	Dutch Shepherd Mix	No	Owner Surrender	Owner Surrender	Behaviour - Too Active	2017-2018	Healthy	V0E	59370156	50.394507	-119.285459	British Columbia	504	2	-0.773	3	-0.286	4	0.119	2	-0.648
2460	Puppy	Labrador Retriever / Mastiff	No	Owner Surrender	Owner Surrender	Unable To Find Home	2017-2018	Treatable-Rehabilitatable	V0E	59370156	50.394507	-119.285459	British Columbia	504	2	-0.773	3	-0.286	4	0.119	2	-0.648
2461	Puppy	Labrador Retriever / Mastiff	No	Owner Surrender	Owner Surrender	Unable To Find Home	2017-2018	Treatable-Rehabilitatable	V0E	59370156	50.394507	-119.285459	British Columbia	504	2	-0.773	3	-0.286	4	0.119	2	-0.648
2463	Puppy	Labrador Retriever / Mastiff	No	Owner Surrender	Owner Surrender	Unable To Find Home	2017-2018	Treatable-Rehabilitatable	V0E	59370156	50.394507	-119.285459	British Columbia	504	2	-0.773	3	-0.286	4	0.119	2	-0.648
2464	Puppy	Pit Bull Terrier / Bullmastiff	No	Owner Surrender	Owner Surrender	Unwanted Litter	2017-2018	Treatable-Rehabilitatable	V0E	59370156	50.394507	-119.285459	British Columbia	504	2	-0.773	3	-0.286	4	0.119	2	-0.648
2465	Puppy	Pit Bull Terrier / Bullmastiff	No	Owner Surrender	Owner Surrender	Unwanted Litter	2017-2018	Treatable-Rehabilitatable	V0E	59370156	50.394507	-119.285459	British Columbia	504	2	-0.773	3	-0.286	4	0.119	2	-0.648
2466	Dog	German Shepherd / Siberian Husky	No	Owner Surrender	Owner Surrender	Life Change-Human Illness/Injury/CareHome/Hospital	2018-2019	Treatable-Rehabilitatable	V0E	59370156	50.394507	-119.285459	British Columbia	504	2	-0.773	3	-0.286	4	0.119	2	-0.648
2470	Puppy	Pit Bull Terrier / Bullmastiff	No	Owner Surrender	Owner Surrender	Unwanted Litter	2017-2018	Treatable-Rehabilitatable	V0E	59370156	50.394507	-119.285459	British Columbia	504	2	-0.773	3	-0.286	4	0.119	2	-0.648
2471	Puppy	Pit Bull Terrier / Bullmastiff	No	Owner Surrender	Owner Surrender	Unwanted Litter	2017-2018	Treatable-Rehabilitatable	V0E	59370156	50.394507	-119.285459	British Columbia	504	2	-0.773	3	-0.286	4	0.119	2	-0.648
2473	Puppy	Labrador Retriever / Mastiff	No	Owner Surrender	Owner Surrender	Unable To Find Home	2017-2018	Treatable-Rehabilitatable	V0E	59370156	50.394507	-119.285459	British Columbia	504	2	-0.773	3	-0.286	4	0.119	2	-0.648
2476	Puppy	Labrador Retriever Mix	No	Owner Surrender	Owner Surrender	Unable To Find Home	2017-2018	Treatable-Rehabilitatable	V0E	59370156	50.394507	-119.285459	British Columbia	504	2	-0.773	3	-0.286	4	0.119	2	-0.648
2478	Puppy	Pit Bull Terrier / Bullmastiff	No	Owner Surrender	Owner Surrender	Unwanted Litter	2017-2018	Treatable-Rehabilitatable	V0E	59370156	50.394507	-119.285459	British Columbia	504	2	-0.773	3	-0.286	4	0.119	2	-0.648
2479	Puppy	Pit Bull Terrier / Bullmastiff	No	Owner Surrender	Owner Surrender	Unwanted Litter	2017-2018	Treatable-Rehabilitatable	V0E	59370156	50.394507	-119.285459	British Columbia	504	2	-0.773	3	-0.286	4	0.119	2	-0.648
2481	Puppy	Pit Bull Terrier / Bullmastiff	No	Owner Surrender	Owner Surrender	Unwanted Litter	2017-2018	Treatable-Rehabilitatable	V0E	59370156	50.394507	-119.285459	British Columbia	504	2	-0.773	3	-0.286	4	0.119	2	-0.648
2482	Puppy	Pit Bull Terrier / Mastiff	No	Owner Surrender	Owner Surrender	Unwanted Litter	2017-2018	Treatable-Rehabilitatable	V0E	59370156	50.394507	-119.285459	British Columbia	504	2	-0.773	3	-0.286	4	0.119	2	-0.648
2483	Puppy	Pit Bull Terrier / Bullmastiff	No	Owner Surrender	Owner Surrender	Unwanted Litter	2017-2018	Treatable-Rehabilitatable	V0E	59370156	50.394507	-119.285459	British Columbia	504	2	-0.773	3	-0.286	4	0.119	2	-0.648
2484	Puppy	Pit Bull Terrier / Bullmastiff	No	Owner Surrender	Owner Surrender	Unwanted Litter	2017-2018	Treatable-Rehabilitatable	V0E	59370156	50.394507	-119.285459	British Columbia	504	2	-0.773	3	-0.286	4	0.119	2	-0.648
2485	Puppy	Pit Bull Terrier / Bullmastiff	No	Owner Surrender	Owner Surrender	Unwanted Litter	2017-2018	Treatable-Rehabilitatable	V0E	59370156	50.394507	-119.285459	British Columbia	504	2	-0.773	3	-0.286	4	0.119	2	-0.648
2486	Dog	Akbash / Rottweiler	No	Owner Surrender	Owner Surrender	Too Many Dogs	2016-2017	Healthy	V0E	59370156	50.394507	-119.285459	British Columbia	504	2	-0.773	3	-0.286	4	0.119	2	-0.648
2487	Cat	Domestic Short Hair Mix	Yes	Owner Surrender	Owner Surrender	Other	2016-2017	Treatable-Rehabilitatable	V0E	59370313	50.441202	-119.19812	British Columbia	496	2	-0.766	3	-0.314	3	-0.25	1	-0.949
2490	Cat	Domestic Short Hair Mix	No	Owner Surrender	Owner Surrender	Moving/Evicted - Cant Find Pet Friendly Housing	2018-2019	Treatable-Rehabilitatable	V0E	59370313	50.441202	-119.19812	British Columbia	496	2	-0.766	3	-0.314	3	-0.25	1	-0.949
2491	Kitten	Domestic Short Hair Mix	Yes	Owner Surrender	Owner Surrender	Unwanted Litter	2017-2018	Treatable-Rehabilitatable	V0E	59370313	50.441202	-119.19812	British Columbia	496	2	-0.766	3	-0.314	3	-0.25	1	-0.949
2495	Kitten	Domestic Short Hair Mix	Yes	Owner Surrender	Owner Surrender	Unwanted Litter	2017-2018	Treatable-Rehabilitatable	V0E	59370313	50.441202	-119.19812	British Columbia	496	2	-0.766	3	-0.314	3	-0.25	1	-0.949
2497	Cat	Domestic Short Hair Mix	Yes	Owner Surrender	Owner Surrender	Moving/Evicted - Cant Afford Pet Friendly Housing	2018-2019	Healthy	V0E	59370313	50.441202	-119.19812	British Columbia	496	2	-0.766	3	-0.314	3	-0.25	1	-0.949
2499	Small Animal	Rat Mix	No	Owner Surrender	Owner Surrender	No Time	2016-2017	Healthy	V0E	59370313	50.441202	-119.19812	British Columbia	496	2	-0.766	3	-0.314	3	-0.25	1	-0.949
2500	Cat	Domestic Short Hair Mix	No	Owner Surrender	Owner Surrender	Too Many Animals	2017-2018	Treatable-Rehabilitatable	V0E	59370313	50.441202	-119.19812	British Columbia	496	2	-0.766	3	-0.314	3	-0.25	1	-0.949
2502	Cat	Domestic Short Hair Mix	No	Owner Surrender	Owner Surrender	Too Many Animals	2017-2018	Treatable-Rehabilitatable	V0E	59370313	50.441202	-119.19812	British Columbia	496	2	-0.766	3	-0.314	3	-0.25	1	-0.949
2505	Small Animal	Rat Mix	No	Owner Surrender	Owner Surrender	No Time	2016-2017	Healthy	V0E	59370313	50.441202	-119.19812	British Columbia	496	2	-0.766	3	-0.314	3	-0.25	1	-0.949
2506	Cat	Domestic Short Hair Mix	No	Owner Surrender	Owner Surrender	Too Many Animals	2017-2018	Treatable-Rehabilitatable	V0E	59370313	50.441202	-119.19812	British Columbia	496	2	-0.766	3	-0.314	3	-0.25	1	-0.949
2508	Kitten	Domestic Short Hair Mix	No	Owner Surrender	Owner Surrender	Unwanted Litter	2017-2018	Treatable-Rehabilitatable	V0E	59370313	50.441202	-119.19812	British Columbia	496	2	-0.766	3	-0.314	3	-0.25	1	-0.949
2509	Cat	Domestic Short Hair Mix	Yes	Owner Surrender	Owner Surrender	Other	2016-2017	Treatable-Rehabilitatable	V0E	59370313	50.441202	-119.19812	British Columbia	496	2	-0.766	3	-0.314	3	-0.25	1	-0.949
2511	Cat	Domestic Medium Hair Mix	Yes	Owner Surrender	Owner Surrender	Life Change - New Baby/Divorce/Relation Split/etc.	2018-2019	Healthy	V0E	59370152	50.41526	-119.260878	British Columbia	630	1	-0.791	2	-0.379	4	0.281	2	-0.486
2521	Puppy	Staffordshire Bull Terrier / Pit Bull Terrier	No	Owner Surrender	Owner Surrender	Too Many Animals	2019-2020	Healthy	V0E	59370138	50.463414	-119.152843	British Columbia	565	1	-0.777	4	-0.012	3	-0.045	2	-0.72
2523	Cat	Domestic Longhair / Manx	Yes	Owner Surrender	Owner Surrender	Moving/Evicted - Cant Find Pet Friendly Housing	2019-2020	NA	V0E	59370138	50.463414	-119.152843	British Columbia	565	1	-0.777	4	-0.012	3	-0.045	2	-0.72
2533	Puppy	Staffordshire Bull Terrier / Pit Bull Terrier	No	Owner Surrender	Owner Surrender	Too Many Animals	2019-2020	Healthy	V0E	59370138	50.463414	-119.152843	British Columbia	565	1	-0.777	4	-0.012	3	-0.045	2	-0.72
2552	Dog	Flat Coated Retriever Mix	No	Owner Surrender	Owner Surrender	Landlord Does Not Allow Pets	2017-2018	Healthy	V0E	59370138	50.463414	-119.152843	British Columbia	565	1	-0.777	4	-0.012	3	-0.045	2	-0.72
2563	Puppy	Chihuahua Mix	No	Owner Surrender	Owner Surrender	Not Good With Cats	2016-2017	Healthy	V0E	59370138	50.463414	-119.152843	British Columbia	565	1	-0.777	4	-0.012	3	-0.045	2	-0.72
2582	Dog	Siberian Husky Mix	Yes	Owner Surrender	Owner Surrender	Behaviour - Keeps Escaping	2019-2020	Healthy	V0E	59370138	50.463414	-119.152843	British Columbia	565	1	-0.777	4	-0.012	3	-0.045	2	-0.72
2612	Dog	Border Collie Mix	Yes	Owner Surrender	Owner Surrender	Too Many Animals	2018-2019	Healthy	V0E	59370138	50.463414	-119.152843	British Columbia	565	1	-0.777	4	-0.012	3	-0.045	2	-0.72
2615	Cat	Domestic Short Hair Mix	No	Owner Surrender	Owner Surrender	Feral/Free Roaming - Living on Person�s Property	2018-2019	Treatable-Rehabilitatable	V0E	59331632	51.183022	-120.1234841	British Columbia	965	1	-0.849	5	0.428	5	2.047	3	-0.246
2617	Dog	German Shepherd / Labrador Retriever	Yes	Owner Surrender	Owner Surrender	No Time	2016-2017	Healthy	V0E	59331632	51.183022	-120.1234841	British Columbia	965	1	-0.849	5	0.428	5	2.047	3	-0.246
2618	Dog	Australian Cattle Dog/Blue Heeler Mix	Yes	Owner Surrender	Owner Surrender	Attacking Livestock	2016-2017	Healthy	V0E	59331632	51.183022	-120.1234841	British Columbia	965	1	-0.849	5	0.428	5	2.047	3	-0.246
2619	Cat	Domestic Medium Hair Mix	No	Owner Surrender	Owner Surrender	Too Many Cats	2016-2017	Healthy	V0E	59331632	51.183022	-120.1234841	British Columbia	965	1	-0.849	5	0.428	5	2.047	3	-0.246
2621	Dog	Great Pyrenees Mix	Yes	Owner Surrender	Owner Surrender	Behaviour - Destructive (Chews/Digs/Scratches/etc)	2019-2020	Healthy	V0E	59331632	51.183022	-120.1234841	British Columbia	965	1	-0.849	5	0.428	5	2.047	3	-0.246
2623	Cat	Domestic Longhair Mix	No	Owner Surrender	Owner Surrender	Feral/Free Roaming - Living on Person�s Property	2018-2019	Treatable-Rehabilitatable	V0E	59331632	51.183022	-120.1234841	British Columbia	965	1	-0.849	5	0.428	5	2.047	3	-0.246
2624	Dog	Pomeranian / Papillon	Yes	Owner Surrender	Owner Surrender	Too Many Animals	2019-2020	Treatable-Manageable	V0E	59331632	51.183022	-120.1234841	British Columbia	965	1	-0.849	5	0.428	5	2.047	3	-0.246
2626	Kitten	Domestic Short Hair Mix	No	Owner Surrender	Owner Surrender	Eviction	2016-2017	Treatable-Rehabilitatable	V0E	59331632	51.183022	-120.1234841	British Columbia	965	1	-0.849	5	0.428	5	2.047	3	-0.246
2628	Kitten	Domestic Medium Hair Mix	No	Owner Surrender	Owner Surrender	Eviction	2016-2017	Healthy	V0E	59331632	51.183022	-120.1234841	British Columbia	965	1	-0.849	5	0.428	5	2.047	3	-0.246
2629	Cat	Domestic Medium Hair Mix	Yes	Owner Surrender	Owner Surrender	Eviction	2016-2017	Healthy	V0E	59331632	51.183022	-120.1234841	British Columbia	965	1	-0.849	5	0.428	5	2.047	3	-0.246
2630	Kitten	Domestic Short Hair Mix	No	Owner Surrender	Owner Surrender	Eviction	2016-2017	Treatable-Rehabilitatable	V0E	59331632	51.183022	-120.1234841	British Columbia	965	1	-0.849	5	0.428	5	2.047	3	-0.246
2631	Dog	American Staffordshire Terrier / Boxer	Yes	Owner Surrender	Owner Surrender	Moving House	2016-2017	Unhealthy-Untreatable	V0E	59331632	51.183022	-120.1234841	British Columbia	965	1	-0.849	5	0.428	5	2.047	3	-0.246
2632	Dog	Labrador Retriever / Hungarian Vizsla	Yes	Owner Surrender	Owner Surrender	Behaviour - Growls/Lunges/Claws/Hisses At Animals	2017-2018	Healthy	V0E	59331632	51.183022	-120.1234841	British Columbia	965	1	-0.849	5	0.428	5	2.047	3	-0.246
2633	Dog	Pit Bull Terrier Mix	No	Owner Surrender	Owner Surrender	Behaviour - Too Active	2018-2019	Healthy	V0E	59331632	51.183022	-120.1234841	British Columbia	965	1	-0.849	5	0.428	5	2.047	3	-0.246
2634	Cat	Domestic Short Hair Mix	Yes	Owner Surrender	Owner Surrender	Unable To Find Home	2017-2018	Treatable-Rehabilitatable	V0E	59331632	51.183022	-120.1234841	British Columbia	965	1	-0.849	5	0.428	5	2.047	3	-0.246
2635	Dog	Pomeranian / Papillon	No	Owner Surrender	Owner Surrender	Too Many Animals	2019-2020	Treatable-Rehabilitatable	V0E	59331632	51.183022	-120.1234841	British Columbia	965	1	-0.849	5	0.428	5	2.047	3	-0.246
2636	Kitten	Domestic Longhair Mix	No	Owner Surrender	Owner Surrender	Too Many Cats	2016-2017	Healthy	V0E	59331632	51.183022	-120.1234841	British Columbia	965	1	-0.849	5	0.428	5	2.047	3	-0.246
2637	Kitten	Domestic Short Hair / Siamese	No	Owner Surrender	Owner Surrender	Eviction	2016-2017	Treatable-Rehabilitatable	V0E	59331632	51.183022	-120.1234841	British Columbia	965	1	-0.849	5	0.428	5	2.047	3	-0.246
2639	Kitten	Domestic Short Hair Mix	No	Owner Surrender	Owner Surrender	Too Many Cats	2016-2017	Healthy	V0E	59331632	51.183022	-120.1234841	British Columbia	965	1	-0.849	5	0.428	5	2.047	3	-0.246
2640	Dog	American Staffordshire Terrier / Olde English Bulldogge	Yes	Owner Surrender	Owner Surrender	Unable To Find Home	2017-2018	Treatable-Rehabilitatable	V0E	59331632	51.183022	-120.1234841	British Columbia	965	1	-0.849	5	0.428	5	2.047	3	-0.246
2642	Kitten	Domestic Short Hair Mix	No	Owner Surrender	Owner Surrender	Too Many Cats	2016-2017	Healthy	V0E	59331632	51.183022	-120.1234841	British Columbia	965	1	-0.849	5	0.428	5	2.047	3	-0.246
2643	Dog	Bichon Frise Mix	No	Owner Surrender	Owner Surrender	No Longer Wanted	2017-2018	Healthy	V0E	59331632	51.183022	-120.1234841	British Columbia	965	1	-0.849	5	0.428	5	2.047	3	-0.246
2644	Cat	Domestic Medium Hair Mix	No	Owner Surrender	Owner Surrender	Too Many Cats	2016-2017	Healthy	V0E	59331632	51.183022	-120.1234841	British Columbia	965	1	-0.849	5	0.428	5	2.047	3	-0.246
2648	Cat	Domestic Short Hair Mix	Yes	Owner Surrender	Owner Surrender	Aggression	2016-2017	Treatable-Manageable	V0E	59331632	51.183022	-120.1234841	British Columbia	965	1	-0.849	5	0.428	5	2.047	3	-0.246
2649	Dog	Great Pyrenees Mix	No	Owner Surrender	Owner Surrender	Behaviour - Bit A Person	2019-2020	Treatable-Rehabilitatable	V0E	59331632	51.183022	-120.1234841	British Columbia	965	1	-0.849	5	0.428	5	2.047	3	-0.246
2651	Dog	Boston Terrier / Pit Bull Terrier	No	Owner Surrender	Owner Surrender	Moving House	2016-2017	NA	V0E	59331632	51.183022	-120.1234841	British Columbia	965	1	-0.849	5	0.428	5	2.047	3	-0.246
2653	Kitten	Domestic Short Hair Mix	No	Owner Surrender	Owner Surrender	Too Many Cats	2016-2017	Healthy	V0E	59331632	51.183022	-120.1234841	British Columbia	965	1	-0.849	5	0.428	5	2.047	3	-0.246
2656	Puppy	Great Pyrenees / Rottweiler	No	Owner Surrender	Owner Surrender	Too Many Animals	2018-2019	Healthy	V0E	59331632	51.183022	-120.1234841	British Columbia	965	1	-0.849	5	0.428	5	2.047	3	-0.246
2657	Cat	Domestic Short Hair Mix	Yes	Owner Surrender	Owner Surrender	Unable To Find Home	2017-2018	Treatable-Rehabilitatable	V0E	59331632	51.183022	-120.1234841	British Columbia	965	1	-0.849	5	0.428	5	2.047	3	-0.246
2658	Kitten	Domestic Medium Hair Mix	Yes	Owner Surrender	Owner Surrender	Too Many Cats	2016-2017	Treatable-Rehabilitatable	V0E	59331632	51.183022	-120.1234841	British Columbia	965	1	-0.849	5	0.428	5	2.047	3	-0.246
2663	Dog	Akbash Mix	Yes	Owner Surrender	Owner Surrender	Behaviour - Too Active	2017-2018	Treatable-Rehabilitatable	V0E	59331632	51.183022	-120.1234841	British Columbia	965	1	-0.849	5	0.428	5	2.047	3	-0.246
2664	Dog	American Staffordshire Terrier Mix	No	Owner Surrender	Owner Surrender	Cant Afford Vet Expenses for Procedure/Illness	2017-2018	Treatable-Rehabilitatable	V0E	59331632	51.183022	-120.1234841	British Columbia	965	1	-0.849	5	0.428	5	2.047	3	-0.246
2665	Cat	Domestic Short Hair Mix	Yes	Owner Surrender	Owner Surrender	Cant Afford Vet Expenses for Chronic Condition	2017-2018	Treatable-Rehabilitatable	V0E	59331632	51.183022	-120.1234841	British Columbia	965	1	-0.849	5	0.428	5	2.047	3	-0.246
2666	Puppy	Catahoula Leopard Dog / Border Collie	No	Owner Surrender	Owner Surrender	Landlord Does Not Allow Pets	2017-2018	Healthy	V0E	59331632	51.183022	-120.1234841	British Columbia	965	1	-0.849	5	0.428	5	2.047	3	-0.246
2668	Cat	Domestic Short Hair Mix	No	Owner Surrender	Owner Surrender	Other	2016-2017	Treatable-Manageable	V0E	59331632	51.183022	-120.1234841	British Columbia	965	1	-0.849	5	0.428	5	2.047	3	-0.246
2669	Dog	Australian Shepherd / Alaskan Malamute	No	Owner Surrender	Owner Surrender	Behaviour - Growls/Lunges/Claws/Hisses At Animals	2018-2019	Treatable-Rehabilitatable	V0E	59331632	51.183022	-120.1234841	British Columbia	965	1	-0.849	5	0.428	5	2.047	3	-0.246
2670	Puppy	Great Pyrenees / Rottweiler	No	Owner Surrender	Owner Surrender	Too Many Animals	2018-2019	Healthy	V0E	59331632	51.183022	-120.1234841	British Columbia	965	1	-0.849	5	0.428	5	2.047	3	-0.246
2671	Cat	Domestic Short Hair Mix	Yes	Owner Surrender	Owner Surrender	Vet Costs	2016-2017	Unhealthy-Untreatable	V0E	59331632	51.183022	-120.1234841	British Columbia	965	1	-0.849	5	0.428	5	2.047	3	-0.246
2672	Dog	Pit Bull Terrier / Cane Corso	Yes	Owner Surrender	Owner Surrender	Unable To Find Home	2017-2018	Healthy	V0E	59331632	51.183022	-120.1234841	British Columbia	965	1	-0.849	5	0.428	5	2.047	3	-0.246
2674	Cat	Domestic Short Hair Mix	Yes	Owner Surrender	Owner Surrender	Life Change-Human Illness/Injury/CareHome/Hospital	2019-2020	Treatable-Manageable	V0E	59331632	51.183022	-120.1234841	British Columbia	965	1	-0.849	5	0.428	5	2.047	3	-0.246
2676	Cat	Domestic Medium Hair Mix	No	Owner Surrender	Owner Surrender	Too Many Cats	2016-2017	Treatable-Rehabilitatable	V0E	59331632	51.183022	-120.1234841	British Columbia	965	1	-0.849	5	0.428	5	2.047	3	-0.246
2678	Dog	Great Pyrenees Mix	Yes	Owner Surrender	Owner Surrender	Behaviour - Chases Livestock/Farm Animals	2018-2019	Treatable-Rehabilitatable	V0E	59331632	51.183022	-120.1234841	British Columbia	965	1	-0.849	5	0.428	5	2.047	3	-0.246
2679	Dog	Great Pyrenees Mix	No	Owner Surrender	Owner Surrender	Behaviour - Keeps Escaping	2018-2019	Treatable-Rehabilitatable	V0E	59331632	51.183022	-120.1234841	British Columbia	965	1	-0.849	5	0.428	5	2.047	3	-0.246
2680	Dog	Beagle / Labrador Retriever	Yes	Owner Surrender	Transfer In	Other	2016-2017	Unhealthy-Untreatable	V0E	59331632	51.183022	-120.1234841	British Columbia	965	1	-0.849	5	0.428	5	2.047	3	-0.246
2681	Dog	Chihuahua Mix	Yes	Owner Surrender	Transfer In	Life Change-Human Illness/Injury/CareHome/Hospital	2019-2020	Treatable-Rehabilitatable	V0E	59331632	51.183022	-120.1234841	British Columbia	965	1	-0.849	5	0.428	5	2.047	3	-0.246
2682	Dog	Chihuahua Mix	Yes	Owner Surrender	Owner Surrender	Unable To Find Home	2017-2018	Treatable-Rehabilitatable	V0E	59331632	51.183022	-120.1234841	British Columbia	965	1	-0.849	5	0.428	5	2.047	3	-0.246
2684	Dog	Chihuahua Mix	Yes	Owner Surrender	Owner Surrender	Unable To Find Home	2017-2018	Treatable-Rehabilitatable	V0E	59331632	51.183022	-120.1234841	British Columbia	965	1	-0.849	5	0.428	5	2.047	3	-0.246
2685	Dog	Rottweiler Mix	No	Owner Surrender	Owner Surrender	Vet Costs	2016-2017	Treatable-Rehabilitatable	V0E	59331632	51.183022	-120.1234841	British Columbia	965	1	-0.849	5	0.428	5	2.047	3	-0.246
2690	Cat	Siamese / Domestic Medium Hair	No	Owner Surrender	Owner Surrender	Life Change - New Baby/Divorce/Relation Split/etc.	2019-2020	Healthy	V0E	59331632	51.183022	-120.1234841	British Columbia	965	1	-0.849	5	0.428	5	2.047	3	-0.246
2691	Dog	German Shepherd Mix	Yes	Owner Surrender	Owner Surrender	Life Change - New Baby/Divorce/Relation Split/etc.	2019-2020	Treatable-Manageable	V0E	59331632	51.183022	-120.1234841	British Columbia	965	1	-0.849	5	0.428	5	2.047	3	-0.246
2696	Dog	German Shepherd Mix	Yes	Owner Surrender	Owner Surrender	Vet Costs	2016-2017	NA	V0E	59331632	51.183022	-120.1234841	British Columbia	965	1	-0.849	5	0.428	5	2.047	3	-0.246
2698	Dog	Shetland Sheepdog Mix	No	Owner Surrender	Owner Surrender	Allergies - Person Has Allergies To Pet	2018-2019	Healthy	V0E	59331632	51.183022	-120.1234841	British Columbia	965	1	-0.849	5	0.428	5	2.047	3	-0.246
2701	Dog	Bullmastiff / Labrador Retriever	Yes	Owner Surrender	Owner Surrender	Other	2016-2017	Healthy	V0E	59331631	51.192511	-120.101866	British Columbia	485	1	-0.855	4	0.164	5	0.671	1	-0.854
2702	Dog	Labrador Retriever / German Shepherd	No	Owner Surrender	Stray (No ID)	Too Many Animals	2018-2019	Treatable-Manageable	V0E	59331631	51.192511	-120.101866	British Columbia	485	1	-0.855	4	0.164	5	0.671	1	-0.854
2703	Dog	German Shepherd / Rottweiler	Yes	Owner Surrender	Stray (No ID)	Too Many Other Animals	2016-2017	Treatable-Manageable	V0E	59331631	51.192511	-120.101866	British Columbia	485	1	-0.855	4	0.164	5	0.671	1	-0.854
2704	Dog	Doberman Mix	Yes	Owner Surrender	Stray (No ID)	Behaviour - Keeps Escaping	2018-2019	Treatable-Rehabilitatable	V0E	59331631	51.192511	-120.101866	British Columbia	485	1	-0.855	4	0.164	5	0.671	1	-0.854
2707	Dog	Rottweiler Mix	No	Owner Surrender	Owner Surrender	Too Many Animals	2018-2019	Healthy	V0E	59331631	51.192511	-120.101866	British Columbia	485	1	-0.855	4	0.164	5	0.671	1	-0.854
2708	Dog	Bullmastiff / Labrador Retriever	No	Owner Surrender	Owner Surrender	Other	2016-2017	Healthy	V0E	59331631	51.192511	-120.101866	British Columbia	485	1	-0.855	4	0.164	5	0.671	1	-0.854
2709	Dog	Coonhound Mix	No	Owner Surrender	Stray (No ID)	Too Many Animals	2019-2020	Treatable-Rehabilitatable	V0E	59331631	51.192511	-120.101866	British Columbia	485	1	-0.855	4	0.164	5	0.671	1	-0.854
2713	Dog	Yorkshire Terrier Mix	Yes	Owner Surrender	Owner Surrender	Cant Afford Vet Expenses for Procedure/Illness	2019-2020	Treatable-Rehabilitatable	V0E	59331631	51.192511	-120.101866	British Columbia	485	1	-0.855	4	0.164	5	0.671	1	-0.854
2714	Cat	Domestic Medium Hair Mix	No	Owner Surrender	Owner Surrender	No Time For Pet/Pet Is Too Much Responsibility	2017-2018	Treatable-Rehabilitatable	V0E	59390142	50.87611	-119.3601381	British Columbia	643	1	-0.782	2	-0.527	5	1.534	2	-0.576
2715	Cat	Domestic Short Hair Mix	No	Owner Surrender	Owner Surrender	No Time For Pet/Pet Is Too Much Responsibility	2017-2018	Treatable-Rehabilitatable	V0E	59390142	50.87611	-119.3601381	British Columbia	643	1	-0.782	2	-0.527	5	1.534	2	-0.576
2718	Cat	Domestic Longhair Mix	Yes	Owner Surrender	Owner Surrender	Constable Visit	2017-2018	Treatable-Manageable	V0E	59390138	50.868817	-119.363129	British Columbia	846	2	-0.771	1	-0.809	5	0.86	2	-0.707
2719	Cat	Domestic Short Hair Mix	Yes	Owner Surrender	Owner Surrender	Abandoned By A Friend Or Relative	2016-2017	Healthy	V0E	59390138	50.868817	-119.363129	British Columbia	846	2	-0.771	1	-0.809	5	0.86	2	-0.707
2720	Cat	Manx / Domestic Short Hair	No	Owner Surrender	Owner Surrender	Constable Visit	2017-2018	Treatable-Manageable	V0E	59390138	50.868817	-119.363129	British Columbia	846	2	-0.771	1	-0.809	5	0.86	2	-0.707
2721	Kitten	Domestic Short Hair Mix	No	Owner Surrender	Owner Surrender	Rescue	2016-2017	Healthy	V0E	59390138	50.868817	-119.363129	British Columbia	846	2	-0.771	1	-0.809	5	0.86	2	-0.707
2722	Dog	Schnauzer / Poodle Miniature	Yes	Owner Surrender	Owner Surrender	Owner Sick	2016-2017	Healthy	V0E	59390138	50.868817	-119.363129	British Columbia	846	2	-0.771	1	-0.809	5	0.86	2	-0.707
2723	Cat	Domestic Longhair Mix	Yes	Owner Surrender	Owner Surrender	Allergies - Person Has Allergies To Pet	2018-2019	Treatable-Rehabilitatable	V0E	59390138	50.868817	-119.363129	British Columbia	846	2	-0.771	1	-0.809	5	0.86	2	-0.707
2724	Dog	Bichon Frise / Shih Tzu	Yes	Owner Surrender	Owner Surrender	No Time For Pet/Pet Is Too Much Responsibility	2018-2019	Healthy	V0E	59390138	50.868817	-119.363129	British Columbia	846	2	-0.771	1	-0.809	5	0.86	2	-0.707
2728	Cat	Manx / Domestic Short Hair	No	Owner Surrender	Owner Surrender	Constable Visit	2017-2018	Treatable-Manageable	V0E	59390138	50.868817	-119.363129	British Columbia	846	2	-0.771	1	-0.809	5	0.86	2	-0.707
2729	Cat	Himalayan Mix	Yes	Owner Surrender	Owner Surrender	Moving/Evicted - Cant Find Pet Friendly Housing	2017-2018	Treatable-Rehabilitatable	V0E	59390138	50.868817	-119.363129	British Columbia	846	2	-0.771	1	-0.809	5	0.86	2	-0.707
2730	Cat	Domestic Short Hair Mix	No	Owner Surrender	Owner Surrender	Constable Visit	2017-2018	Treatable-Manageable	V0E	59390138	50.868817	-119.363129	British Columbia	846	2	-0.771	1	-0.809	5	0.86	2	-0.707
2732	Dog	Brussels Griffon	Yes	Owner Surrender	Owner Surrender	Not Housebroken	2016-2017	Treatable-Rehabilitatable	V0E	59390138	50.868817	-119.363129	British Columbia	846	2	-0.771	1	-0.809	5	0.86	2	-0.707
2733	Kitten	Domestic Short Hair Mix	No	Owner Surrender	Owner Surrender	Rescue	2016-2017	Healthy	V0E	59390138	50.868817	-119.363129	British Columbia	846	2	-0.771	1	-0.809	5	0.86	2	-0.707
2734	Cat	Domestic Short Hair Mix	Yes	Owner Surrender	Stray (No ID)	Unwanted Litter	2019-2020	Treatable-Rehabilitatable	V0E	59390138	50.868817	-119.363129	British Columbia	846	2	-0.771	1	-0.809	5	0.86	2	-0.707
2735	Cat	Domestic Longhair Mix	Yes	Owner Surrender	Owner Surrender	Constable Visit	2017-2018	Treatable-Manageable	V0E	59390138	50.868817	-119.363129	British Columbia	846	2	-0.771	1	-0.809	5	0.86	2	-0.707
2737	Cat	Siamese Mix	Yes	Owner Surrender	Owner Surrender	Allergies - Person Has Allergies To Pet	2018-2019	Treatable-Rehabilitatable	V0E	59390138	50.868817	-119.363129	British Columbia	846	2	-0.771	1	-0.809	5	0.86	2	-0.707
2739	Cat	Domestic Short Hair Mix	No	Owner Surrender	Owner Surrender	Constable Visit	2017-2018	Treatable-Manageable	V0E	59390138	50.868817	-119.363129	British Columbia	846	2	-0.771	1	-0.809	5	0.86	2	-0.707
2741	Kitten	Domestic Medium Hair Mix	No	Owner Surrender	Owner Surrender	Rescue	2016-2017	Healthy	V0E	59390138	50.873854	-119.367852	British Columbia	846	2	-0.771	1	-0.809	5	0.86	2	-0.707
2743	Kitten	Domestic Short Hair Mix	No	Owner Surrender	Owner Surrender	Rescue	2016-2017	Healthy	V0E	59390138	50.873854	-119.367852	British Columbia	846	2	-0.771	1	-0.809	5	0.86	2	-0.707
2745	Cat	Domestic Short Hair Mix	No	Owner Surrender	Owner Surrender	Cant Afford	2017-2018	Treatable-Rehabilitatable	V0E	59390138	50.873854	-119.367852	British Columbia	846	2	-0.771	1	-0.809	5	0.86	2	-0.707
2746	Kitten	Domestic Short Hair Mix	No	Owner Surrender	Stray (No ID)	Unwanted Litter	2016-2017	Healthy	V0E	59390138	50.873854	-119.367852	British Columbia	846	2	-0.771	1	-0.809	5	0.86	2	-0.707
2747	Kitten	Domestic Short Hair Mix	No	Owner Surrender	Stray (No ID)	Unwanted Litter	2016-2017	Healthy	V0E	59390138	50.873854	-119.367852	British Columbia	846	2	-0.771	1	-0.809	5	0.86	2	-0.707
2749	Kitten	Domestic Short Hair Mix	No	Owner Surrender	Stray (No ID)	Unwanted Litter	2016-2017	Healthy	V0E	59390138	50.873854	-119.367852	British Columbia	846	2	-0.771	1	-0.809	5	0.86	2	-0.707
2750	Kitten	Domestic Short Hair / Russian	No	Owner Surrender	Owner Surrender	Rescue	2016-2017	Healthy	V0E	59390138	50.873854	-119.367852	British Columbia	846	2	-0.771	1	-0.809	5	0.86	2	-0.707
2751	Cat	Domestic Short Hair Mix	Yes	Owner Surrender	Owner Surrender	Other	2017-2018	Healthy	V0E	59390138	50.873854	-119.367852	British Columbia	846	2	-0.771	1	-0.809	5	0.86	2	-0.707
2754	Cat	Siamese Mix	Yes	Owner Surrender	Owner Surrender	Moving House	2016-2017	Treatable-Rehabilitatable	V0E	59390138	50.873854	-119.367852	British Columbia	846	2	-0.771	1	-0.809	5	0.86	2	-0.707
2755	Dog	Chihuahua Mix	Yes	Owner Surrender	Owner Surrender	Moving House	2016-2017	Treatable-Rehabilitatable	V0E	59390138	50.873854	-119.367852	British Columbia	846	2	-0.771	1	-0.809	5	0.86	2	-0.707
2757	Kitten	Domestic Short Hair Mix	No	Owner Surrender	Owner Surrender	Rescue	2016-2017	Healthy	V0E	59390138	50.873854	-119.367852	British Columbia	846	2	-0.771	1	-0.809	5	0.86	2	-0.707
2758	Kitten	Domestic Short Hair / Russian	No	Owner Surrender	Owner Surrender	Rescue	2016-2017	Healthy	V0E	59390138	50.873854	-119.367852	British Columbia	846	2	-0.771	1	-0.809	5	0.86	2	-0.707
2759	Kitten	Domestic Short Hair Mix	No	Owner Surrender	Owner Surrender	Rescue	2016-2017	Healthy	V0E	59390138	50.873854	-119.367852	British Columbia	846	2	-0.771	1	-0.809	5	0.86	2	-0.707
2762	Kitten	Domestic Short Hair Mix	No	Owner Surrender	Owner Surrender	Rescue	2016-2017	Healthy	V0E	59390138	50.873854	-119.367852	British Columbia	846	2	-0.771	1	-0.809	5	0.86	2	-0.707
2763	Dog	Chihuahua / Cairn Terrier	Yes	Owner Surrender	Owner Surrender	Moving House	2016-2017	Healthy	V0E	59390138	50.873854	-119.367852	British Columbia	846	2	-0.771	1	-0.809	5	0.86	2	-0.707
2764	Cat	Domestic Short Hair Mix	Yes	Owner Surrender	Owner Surrender	Moving House	2016-2017	Healthy	V0E	59390138	50.873854	-119.367852	British Columbia	846	2	-0.771	1	-0.809	5	0.86	2	-0.707
2765	Kitten	Domestic Short Hair Mix	No	Owner Surrender	Owner Surrender	Rescue	2016-2017	Healthy	V0E	59390138	50.873854	-119.367852	British Columbia	846	2	-0.771	1	-0.809	5	0.86	2	-0.707
2766	Dog	American Staffordshire Terrier Mix	No	Owner Surrender	Owner Surrender	Abandoned By A Friend Or Relative	2016-2017	Treatable-Rehabilitatable	V0E	59390138	50.873854	-119.367852	British Columbia	846	2	-0.771	1	-0.809	5	0.86	2	-0.707
2768	Kitten	Domestic Short Hair Mix	No	Owner Surrender	Owner Surrender	Rescue	2016-2017	Healthy	V0E	59390138	50.873854	-119.367852	British Columbia	846	2	-0.771	1	-0.809	5	0.86	2	-0.707
2770	Cat	Domestic Medium Hair Mix	Yes	Owner Surrender	Owner Surrender	Moving House	2016-2017	Healthy	V0E	59390138	50.873854	-119.367852	British Columbia	846	2	-0.771	1	-0.809	5	0.86	2	-0.707
2774	Cat	Domestic Short Hair Mix	No	Owner Surrender	Owner Surrender	Other	2017-2018	Healthy	V0E	59390146	50.753263	-119.2273301	British Columbia	519	1	-0.787	5	0.378	4	0.331	2	-0.571
2776	Kitten	Domestic Short Hair Mix	No	Owner Surrender	Owner Surrender	Abandoned By Tenant During Move	2016-2017	Healthy	V0E	59390146	50.753263	-119.2273301	British Columbia	519	1	-0.787	5	0.378	4	0.331	2	-0.571
2777	Cat	Domestic Short Hair Mix	Yes	Owner Surrender	Owner Surrender	Behaviour - Housetraining/Spraying/Marking Issues	2019-2020	NA	V0E	59390146	50.753263	-119.2273301	British Columbia	519	1	-0.787	5	0.378	4	0.331	2	-0.571
2778	Cat	Domestic Short Hair Mix	No	Owner Surrender	Owner Surrender	Moving/Evicted - Cant Afford Pet Friendly Housing	2017-2018	Healthy	V0E	59390146	50.753263	-119.2273301	British Columbia	519	1	-0.787	5	0.378	4	0.331	2	-0.571
2779	Cat	Domestic Medium Hair Mix	No	Owner Surrender	Owner Surrender	Moving/Evicted - Cant Afford Pet Friendly Housing	2017-2018	Healthy	V0E	59390146	50.753263	-119.2273301	British Columbia	519	1	-0.787	5	0.378	4	0.331	2	-0.571
2780	Kitten	Domestic Short Hair Mix	No	Owner Surrender	Owner Surrender	Abandoned By Tenant During Move	2016-2017	Healthy	V0E	59390146	50.753263	-119.2273301	British Columbia	519	1	-0.787	5	0.378	4	0.331	2	-0.571
2784	Dog	Manchester Terrier Mix	Yes	Owner Surrender	Owner Surrender	Behaviour - Growls/Lunges/Claws/Hisses At People	2019-2020	NA	V0E	59390146	50.753263	-119.2273301	British Columbia	519	1	-0.787	5	0.378	4	0.331	2	-0.571
2785	Cat	Domestic Short Hair Mix	No	Owner Surrender	Owner Surrender	Pregnant - Animal Is Pregnant	2017-2018	Treatable-Rehabilitatable	V0E	59390146	50.753263	-119.2273301	British Columbia	519	1	-0.787	5	0.378	4	0.331	2	-0.571
2786	Cat	Domestic Short Hair Mix	Yes	Owner Surrender	Owner Surrender	Allergies - Person Has Allergies To Pet	2019-2020	Treatable-Rehabilitatable	V0E	59390146	50.753263	-119.2273301	British Columbia	519	1	-0.787	5	0.378	4	0.331	2	-0.571
2787	Dog	Boxer / Labrador Retriever	Yes	Owner Surrender	Owner Surrender	Behaviour - Growls/Lunges/Claws/Hisses At Animals	2017-2018	Treatable-Manageable	V0E	59390146	50.753263	-119.2273301	British Columbia	519	1	-0.787	5	0.378	4	0.331	2	-0.571
2788	Dog	Husky / Labrador Retriever	Yes	Owner Surrender	Owner Surrender	Other	2016-2017	Treatable-Rehabilitatable	V0E	59390146	50.753263	-119.2273301	British Columbia	519	1	-0.787	5	0.378	4	0.331	2	-0.571
2790	Cat	Domestic Short Hair Mix	Yes	Owner Surrender	Owner Surrender	Home - Other Pets Aggressive To Him/Her	2017-2018	Treatable-Rehabilitatable	V0E	59390146	50.753263	-119.2273301	British Columbia	519	1	-0.787	5	0.378	4	0.331	2	-0.571
2793	Cat	Domestic Short Hair Mix	Yes	Owner Surrender	Owner Surrender	Behaviour - Growls/Lunges/Claws/Hisses At Animals	2018-2019	Treatable-Rehabilitatable	V0E	59390146	50.753263	-119.2273301	British Columbia	519	1	-0.787	5	0.378	4	0.331	2	-0.571
2794	Cat	Domestic Short Hair Mix	No	Owner Surrender	Owner Surrender	Abandoned By Tenant During Move	2016-2017	Healthy	V0E	59390146	50.753263	-119.2273301	British Columbia	519	1	-0.787	5	0.378	4	0.331	2	-0.571
2795	Puppy	Affenpinscher Mix	No	Owner Surrender	Owner Surrender	Behaviour - Growls/Lunges/Claws/Hisses At People	2019-2020	Treatable-Rehabilitatable	V0E	59390146	50.753263	-119.2273301	British Columbia	519	1	-0.787	5	0.378	4	0.331	2	-0.571
2798	Dog	Maltese Mix	Yes	Owner Surrender	Owner Surrender	Landlord Does Not Allow Pets	2018-2019	Treatable-Rehabilitatable	V0E	59390146	50.753263	-119.2273301	British Columbia	519	1	-0.787	5	0.378	4	0.331	2	-0.571
2801	Cat	Domestic Short Hair Mix	Yes	Owner Surrender	Owner Surrender	Allergies - Person Has Allergies To Pet	2019-2020	Treatable-Rehabilitatable	V0E	59390146	50.753263	-119.2273301	British Columbia	519	1	-0.787	5	0.378	4	0.331	2	-0.571
2804	Dog	Pomeranian Mix	Yes	Owner Surrender	Owner Surrender	Landlord Does Not Allow Pets	2018-2019	Treatable-Rehabilitatable	V0E	59390146	50.753263	-119.2273301	British Columbia	519	1	-0.787	5	0.378	4	0.331	2	-0.571
2805	Cat	Domestic Short Hair Mix	No	Owner Surrender	Owner Surrender	Pregnant - Animal Is Pregnant	2017-2018	Treatable-Rehabilitatable	V0E	59390146	50.753263	-119.2273301	British Columbia	519	1	-0.787	5	0.378	4	0.331	2	-0.571
2810	Dog	German Shepherd / Rottweiler	Yes	Owner Surrender	Return	Aggressive To Other Dogs	2016-2017	NA	V0E	59390146	50.753263	-119.2273301	British Columbia	519	1	-0.787	5	0.378	4	0.331	2	-0.571
2812	Dog	Pomeranian / American Eskimo	Yes	Owner Surrender	Owner Surrender	Behaviour - Pet Has Anxiety	2017-2018	Treatable-Rehabilitatable	V0E	59390146	50.753263	-119.2273301	British Columbia	519	1	-0.787	5	0.378	4	0.331	2	-0.571
2814	Cat	Domestic Medium Hair Mix	No	Owner Surrender	Owner Surrender	Too Many Animals	2019-2020	Treatable-Rehabilitatable	V0E	59390146	50.753263	-119.2273301	British Columbia	519	1	-0.787	5	0.378	4	0.331	2	-0.571
2816	Puppy	Labrador Retriever / German Shepherd	No	Owner Surrender	Owner Surrender	Found Abandoned	2016-2017	Healthy	NA	NA	NA	NA	NA	NA	NA	NA	NA	NA	NA	NA	NA	NA
2817	Puppy	Labrador Retriever Mix	No	Owner Surrender	Owner Surrender	Found Abandoned	2016-2017	Healthy	NA	NA	NA	NA	NA	NA	NA	NA	NA	NA	NA	NA	NA	NA
2818	Dog	Labrador Retriever Mix	No	Owner Surrender	Owner Surrender	Found Abandoned	2016-2017	Treatable-Rehabilitatable	NA	NA	NA	NA	NA	NA	NA	NA	NA	NA	NA	NA	NA	NA
2819	Puppy	Labrador Retriever / German Shepherd	No	Owner Surrender	Owner Surrender	Found Abandoned	2016-2017	Healthy	NA	NA	NA	NA	NA	NA	NA	NA	NA	NA	NA	NA	NA	NA
2820	Puppy	Labrador Retriever / German Shepherd	No	Owner Surrender	Owner Surrender	Found Abandoned	2016-2017	Healthy	NA	NA	NA	NA	NA	NA	NA	NA	NA	NA	NA	NA	NA	NA
2821	Puppy	Labrador Retriever Mix	No	Owner Surrender	Owner Surrender	Found Abandoned	2016-2017	Healthy	NA	NA	NA	NA	NA	NA	NA	NA	NA	NA	NA	NA	NA	NA
2822	Puppy	Labrador Retriever / German Shepherd	No	Owner Surrender	Owner Surrender	Found Abandoned	2016-2017	Healthy	NA	NA	NA	NA	NA	NA	NA	NA	NA	NA	NA	NA	NA	NA
2823	Puppy	Labrador Retriever / German Shepherd	No	Owner Surrender	Owner Surrender	Found Abandoned	2016-2017	Healthy	NA	NA	NA	NA	NA	NA	NA	NA	NA	NA	NA	NA	NA	NA
2824	Puppy	Labrador Retriever / German Shepherd	No	Owner Surrender	Owner Surrender	Found Abandoned	2016-2017	Healthy	NA	NA	NA	NA	NA	NA	NA	NA	NA	NA	NA	NA	NA	NA
2828	Puppy	Labrador Retriever / Border Collie	No	Owner Surrender	Owner Surrender	Life Change-Human Illness/Injury/CareHome/Hospital	2019-2020	Treatable-Rehabilitatable	V0E	59331514	50.8204	-119.688558	British Columbia	287	1	-0.948	5	0.633	5	1.307	3	-0.298
2829	Cat	Domestic Medium Hair Mix	No	Owner Surrender	Owner Surrender	Unwanted Litter	2016-2017	Treatable-Rehabilitatable	V0E	59331514	50.8204	-119.688558	British Columbia	287	1	-0.948	5	0.633	5	1.307	3	-0.298
2831	Puppy	Husky / German Shepherd	No	Owner Surrender	Owner Surrender	Unwanted Litter	2019-2020	Treatable-Rehabilitatable	V0E	59331514	50.8204	-119.688558	British Columbia	287	1	-0.948	5	0.633	5	1.307	3	-0.298
2833	Kitten	Domestic Medium Hair Mix	No	Owner Surrender	Owner Surrender	Unwanted Litter	2016-2017	Treatable-Rehabilitatable	V0E	59331514	50.8204	-119.688558	British Columbia	287	1	-0.948	5	0.633	5	1.307	3	-0.298
2834	Puppy	Border Collie / Australian Cattle Dog/Red Heeler	No	Owner Surrender	Owner Surrender	Too Many Animals	2018-2019	Treatable-Rehabilitatable	V0E	59331514	50.8204	-119.688558	British Columbia	287	1	-0.948	5	0.633	5	1.307	3	-0.298
2835	Puppy	Border Collie / Australian Cattle Dog/Red Heeler	No	Owner Surrender	Owner Surrender	Too Many Animals	2018-2019	Treatable-Rehabilitatable	V0E	59331514	50.8204	-119.688558	British Columbia	287	1	-0.948	5	0.633	5	1.307	3	-0.298
2838	Kitten	Domestic Short Hair Mix	No	Owner Surrender	Owner Surrender	Feral/Free Roaming - Living on Person�s Property	2018-2019	Treatable-Rehabilitatable	V0E	59331514	50.8204	-119.688558	British Columbia	287	1	-0.948	5	0.633	5	1.307	3	-0.298
2839	Puppy	German Shepherd / Border Collie	No	Owner Surrender	Owner Surrender	Unwanted Litter	2017-2018	Healthy	V0E	59331514	50.8204	-119.688558	British Columbia	287	1	-0.948	5	0.633	5	1.307	3	-0.298
2840	Puppy	Border Collie / Australian Cattle Dog/Red Heeler	No	Owner Surrender	Owner Surrender	Too Many Animals	2018-2019	Treatable-Rehabilitatable	V0E	59331514	50.8204	-119.688558	British Columbia	287	1	-0.948	5	0.633	5	1.307	3	-0.298
2841	Kitten	Domestic Short Hair Mix	No	Owner Surrender	Transfer In	Other	2016-2017	Treatable-Rehabilitatable	V0E	59331514	50.8204	-119.688558	British Columbia	287	1	-0.948	5	0.633	5	1.307	3	-0.298
2842	Cat	Domestic Short Hair Mix	No	Owner Surrender	Owner Surrender	Found Abandoned	2016-2017	Healthy	V0E	59331514	50.8204	-119.688558	British Columbia	287	1	-0.948	5	0.633	5	1.307	3	-0.298
2845	Kitten	Domestic Medium Hair Mix	No	Owner Surrender	Owner Surrender	Other	2016-2017	Healthy	V0E	59331514	50.8204	-119.688558	British Columbia	287	1	-0.948	5	0.633	5	1.307	3	-0.298
2847	Puppy	German Shepherd Mix	No	Owner Surrender	Owner Surrender	Unwanted Litter	2017-2018	Healthy	V0E	59331514	50.8204	-119.688558	British Columbia	287	1	-0.948	5	0.633	5	1.307	3	-0.298
2848	Puppy	Labrador Retriever / Flat Coated Retriever	No	Owner Surrender	Owner Surrender	Life Change-Human Illness/Injury/CareHome/Hospital	2019-2020	Treatable-Rehabilitatable	V0E	59331514	50.8204	-119.688558	British Columbia	287	1	-0.948	5	0.633	5	1.307	3	-0.298
2849	Cat	Domestic Short Hair Mix	Yes	Owner Surrender	Owner Surrender	Behaviour - Bit A Person	2018-2019	Treatable-Rehabilitatable	V0E	59331514	50.8204	-119.688558	British Columbia	287	1	-0.948	5	0.633	5	1.307	3	-0.298
2850	Dog	Kelpie Mix	Yes	Owner Surrender	Owner Surrender	Life Change-Human Illness/Injury/CareHome/Hospital	2017-2018	Healthy	V0E	59331514	50.8204	-119.688558	British Columbia	287	1	-0.948	5	0.633	5	1.307	3	-0.298
2851	Kitten	Domestic Short Hair Mix	No	Owner Surrender	Owner Surrender	Allergies - Person Has Allergies To Pet	2018-2019	Healthy	V0E	59331514	50.8204	-119.688558	British Columbia	287	1	-0.948	5	0.633	5	1.307	3	-0.298
2852	Cat	Domestic Medium Hair Mix	No	Owner Surrender	Owner Surrender	Feral/Free Roaming - Living on Person�s Property	2018-2019	Treatable-Rehabilitatable	V0E	59331514	50.8204	-119.688558	British Columbia	287	1	-0.948	5	0.633	5	1.307	3	-0.298
2855	Kitten	Domestic Medium Hair Mix	Yes	Owner Surrender	Owner Surrender	Unwanted Litter	2016-2017	Treatable-Rehabilitatable	V0E	59331514	50.8204	-119.688558	British Columbia	287	1	-0.948	5	0.633	5	1.307	3	-0.298
2860	Puppy	German Shepherd Mix	No	Owner Surrender	Owner Surrender	Unwanted Litter	2017-2018	Healthy	V0E	59331514	50.8204	-119.688558	British Columbia	287	1	-0.948	5	0.633	5	1.307	3	-0.298
2861	Puppy	German Shepherd Mix	No	Owner Surrender	Owner Surrender	Unwanted Litter	2017-2018	Healthy	V0E	59331514	50.8204	-119.688558	British Columbia	287	1	-0.948	5	0.633	5	1.307	3	-0.298
2862	Puppy	German Shepherd Mix	No	Owner Surrender	Owner Surrender	Unwanted Litter	2017-2018	Healthy	V0E	59331514	50.8204	-119.688558	British Columbia	287	1	-0.948	5	0.633	5	1.307	3	-0.298
2864	Kitten	Domestic Short Hair Mix	No	Owner Surrender	Owner Surrender	Unwanted Litter	2016-2017	Treatable-Rehabilitatable	V0E	59331514	50.8204	-119.688558	British Columbia	287	1	-0.948	5	0.633	5	1.307	3	-0.298
2866	Puppy	German Shepherd / Labrador Retriever	No	Owner Surrender	Stray (No ID)	Unwanted Litter	2017-2018	Healthy	V0E	59331514	50.8204	-119.688558	British Columbia	287	1	-0.948	5	0.633	5	1.307	3	-0.298
2867	Cat	Domestic Longhair Mix	Yes	Owner Surrender	Owner Surrender	Digging Yard	2016-2017	Healthy	V0E	59331514	50.8204	-119.688558	British Columbia	287	1	-0.948	5	0.633	5	1.307	3	-0.298
2868	Puppy	Husky / German Shepherd	No	Owner Surrender	Owner Surrender	Unwanted Litter	2019-2020	Treatable-Rehabilitatable	V0E	59331514	50.8204	-119.688558	British Columbia	287	1	-0.948	5	0.633	5	1.307	3	-0.298
2870	Kitten	Domestic Short Hair Mix	No	Owner Surrender	Transfer In	Other	2016-2017	Treatable-Rehabilitatable	V0E	59331514	50.8204	-119.688558	British Columbia	287	1	-0.948	5	0.633	5	1.307	3	-0.298
2871	Puppy	German Shepherd Mix	No	Owner Surrender	Owner Surrender	Unwanted Litter	2017-2018	Healthy	V0E	59331514	50.8204	-119.688558	British Columbia	287	1	-0.948	5	0.633	5	1.307	3	-0.298
2872	Dog	Labrador Retriever Mix	No	Owner Surrender	Owner Surrender	Life Change-Human Illness/Injury/CareHome/Hospital	2019-2020	Treatable-Rehabilitatable	V0E	59331514	50.8204	-119.688558	British Columbia	287	1	-0.948	5	0.633	5	1.307	3	-0.298
2874	Kitten	Domestic Medium Hair Mix	No	Owner Surrender	Transfer In	Other	2016-2017	Treatable-Rehabilitatable	V0E	59331514	50.8204	-119.688558	British Columbia	287	1	-0.948	5	0.633	5	1.307	3	-0.298
2877	Kitten	Domestic Short Hair Mix	No	Owner Surrender	Owner Surrender	Feral/Free Roaming - Living on Person�s Property	2018-2019	Treatable-Rehabilitatable	V0E	59331514	50.8204	-119.688558	British Columbia	287	1	-0.948	5	0.633	5	1.307	3	-0.298
2879	Kitten	Domestic Short Hair Mix	Yes	Owner Surrender	Transfer In	Other	2016-2017	Treatable-Rehabilitatable	V0E	59331514	50.8204	-119.688558	British Columbia	287	1	-0.948	5	0.633	5	1.307	3	-0.298
2880	Puppy	German Shepherd Mix	No	Owner Surrender	Owner Surrender	Unwanted Litter	2017-2018	Healthy	V0E	59331514	50.8204	-119.688558	British Columbia	287	1	-0.948	5	0.633	5	1.307	3	-0.298
2881	Kitten	Domestic Short Hair Mix	Yes	Owner Surrender	Owner Surrender	Eviction	2017-2018	Treatable-Rehabilitatable	V0E	59331514	50.8204	-119.688558	British Columbia	287	1	-0.948	5	0.633	5	1.307	3	-0.298
2883	Kitten	Domestic Short Hair Mix	No	Owner Surrender	Owner Surrender	Moving House	2016-2017	Healthy	V0E	59331514	50.8204	-119.688558	British Columbia	287	1	-0.948	5	0.633	5	1.307	3	-0.298
2884	Puppy	Labrador Retriever / Border Collie	No	Owner Surrender	Owner Surrender	Life Change-Human Illness/Injury/CareHome/Hospital	2019-2020	Treatable-Rehabilitatable	V0E	59331514	50.8204	-119.688558	British Columbia	287	1	-0.948	5	0.633	5	1.307	3	-0.298
2885	Puppy	Husky / Labrador Retriever	No	Owner Surrender	Stray (No ID)	Unwanted Litter	2017-2018	Healthy	V0E	59331514	50.8204	-119.688558	British Columbia	287	1	-0.948	5	0.633	5	1.307	3	-0.298
2886	Puppy	Labrador Retriever Mix	No	Owner Surrender	Owner Surrender	Life Change-Human Illness/Injury/CareHome/Hospital	2019-2020	Treatable-Rehabilitatable	V0E	59331514	50.8204	-119.688558	British Columbia	287	1	-0.948	5	0.633	5	1.307	3	-0.298
2888	Kitten	Domestic Medium Hair Mix	No	Owner Surrender	Owner Surrender	Unwanted Litter	2016-2017	Treatable-Rehabilitatable	V0E	59331514	50.8204	-119.688558	British Columbia	287	1	-0.948	5	0.633	5	1.307	3	-0.298
2892	Kitten	Domestic Short Hair Mix	Yes	Owner Surrender	Owner Surrender	Feral/Free Roaming - Living on Person�s Property	2018-2019	Treatable-Rehabilitatable	V0E	59331514	50.8204	-119.688558	British Columbia	287	1	-0.948	5	0.633	5	1.307	3	-0.298
2893	Puppy	Labrador Retriever / German Shepherd	No	Owner Surrender	Owner Surrender	Unwanted Litter	2017-2018	Healthy	V0E	59331514	50.8204	-119.688558	British Columbia	287	1	-0.948	5	0.633	5	1.307	3	-0.298
2894	Cat	Bengal / Domestic Short Hair	No	Owner Surrender	Owner Surrender	Too Many Cats	2016-2017	Healthy	V0E	59331514	50.8204	-119.688558	British Columbia	287	1	-0.948	5	0.633	5	1.307	3	-0.298
2895	Kitten	Domestic Longhair Mix	No	Owner Surrender	Owner Surrender	Other	2016-2017	Healthy	V0E	59331514	50.8204	-119.688558	British Columbia	287	1	-0.948	5	0.633	5	1.307	3	-0.298
2896	Puppy	German Shepherd Mix	No	Owner Surrender	Owner Surrender	Unwanted Litter	2017-2018	Healthy	V0E	59331514	50.8204	-119.688558	British Columbia	287	1	-0.948	5	0.633	5	1.307	3	-0.298
2898	Dog	German Shepherd / Husky	Yes	Owner Surrender	Owner Surrender	No Time For Pet/Pet Is Too Much Responsibility	2019-2020	Treatable-Manageable	V0E	59331514	50.8204	-119.688558	British Columbia	287	1	-0.948	5	0.633	5	1.307	3	-0.298
2902	Kitten	Domestic Short Hair Mix	No	Owner Surrender	Owner Surrender	Behaviour - Growls/Lunges/Claws/Hisses At People	2018-2019	Healthy	V0E	59331514	50.8204	-119.688558	British Columbia	287	1	-0.948	5	0.633	5	1.307	3	-0.298
2903	Cat	Domestic Short Hair Mix	No	Owner Surrender	Owner Surrender	Cant Afford	2016-2017	Treatable-Rehabilitatable	V0E	59331514	50.8204	-119.688558	British Columbia	287	1	-0.948	5	0.633	5	1.307	3	-0.298
2905	Dog	Border Collie / Golden Retriever	Yes	Owner Surrender	Owner Surrender	Jumping The Fence	2016-2017	Treatable-Rehabilitatable	V0E	59331514	50.8204	-119.688558	British Columbia	287	1	-0.948	5	0.633	5	1.307	3	-0.298
2908	Kitten	Domestic Short Hair Mix	No	Owner Surrender	Owner Surrender	Eviction	2017-2018	Treatable-Rehabilitatable	V0E	59331514	50.8204	-119.688558	British Columbia	287	1	-0.948	5	0.633	5	1.307	3	-0.298
2909	Kitten	Domestic Short Hair Mix	Yes	Owner Surrender	Owner Surrender	Eviction	2017-2018	Treatable-Rehabilitatable	V0E	59331514	50.8204	-119.688558	British Columbia	287	1	-0.948	5	0.633	5	1.307	3	-0.298
2910	Kitten	Domestic Longhair Mix	No	Owner Surrender	Owner Surrender	Cant Afford	2016-2017	Healthy	V0E	59331514	50.8204	-119.688558	British Columbia	287	1	-0.948	5	0.633	5	1.307	3	-0.298
2912	Dog	Labrador Retriever / German Shepherd	No	Owner Surrender	Stray (No ID)	Unwanted Litter	2017-2018	Healthy	V0E	59331514	50.8204	-119.688558	British Columbia	287	1	-0.948	5	0.633	5	1.307	3	-0.298
2916	Puppy	German Shepherd / Labrador Retriever	No	Owner Surrender	Stray (No ID)	Unwanted Litter	2017-2018	Treatable-Rehabilitatable	V0E	59331514	50.8204	-119.688558	British Columbia	287	1	-0.948	5	0.633	5	1.307	3	-0.298
2917	Puppy	Labrador Retriever / Pit Bull Terrier	No	Owner Surrender	Owner Surrender	Life Change-Human Illness/Injury/CareHome/Hospital	2019-2020	Treatable-Manageable	V0E	59331514	50.8204	-119.688558	British Columbia	287	1	-0.948	5	0.633	5	1.307	3	-0.298
2919	Puppy	Labrador Retriever / Flat Coated Retriever	No	Owner Surrender	Owner Surrender	Life Change-Human Illness/Injury/CareHome/Hospital	2019-2020	Treatable-Rehabilitatable	V0E	59331514	50.8204	-119.688558	British Columbia	287	1	-0.948	5	0.633	5	1.307	3	-0.298
2920	Dog	Beagle / American Staffordshire Terrier	No	Owner Surrender	Stray (No ID)	Too Many Animals	2017-2018	Treatable-Rehabilitatable	V0E	59331514	50.8204	-119.688558	British Columbia	287	1	-0.948	5	0.633	5	1.307	3	-0.298
2921	Cat	Domestic Medium Hair Mix	Yes	Owner Surrender	Owner Surrender	Aggression	2017-2018	Treatable-Rehabilitatable	V0E	59331514	50.8204	-119.688558	British Columbia	287	1	-0.948	5	0.633	5	1.307	3	-0.298
2922	Cat	Domestic Short Hair Mix	Yes	Owner Surrender	Owner Surrender	Behaviour - Growls/Lunges/Claws/Hisses At Animals	2019-2020	NA	V0E	59331514	50.8204	-119.688558	British Columbia	287	1	-0.948	5	0.633	5	1.307	3	-0.298
2923	Kitten	Domestic Short Hair Mix	No	Owner Surrender	Owner Surrender	Eviction	2017-2018	Treatable-Rehabilitatable	V0E	59331514	50.8204	-119.688558	British Columbia	287	1	-0.948	5	0.633	5	1.307	3	-0.298
2924	Cat	Domestic Short Hair Mix	Yes	Owner Surrender	Owner Surrender	Vet Costs	2017-2018	Unhealthy-Untreatable	V0E	59331514	50.8204	-119.688558	British Columbia	287	1	-0.948	5	0.633	5	1.307	3	-0.298
2925	Cat	Domestic Medium Hair Mix	No	Owner Surrender	Owner Surrender	Feral/Free Roaming - Living on Person�s Property	2018-2019	Treatable-Rehabilitatable	V0E	59331514	50.8204	-119.688558	British Columbia	287	1	-0.948	5	0.633	5	1.307	3	-0.298
2927	Puppy	Border Collie / Australian Cattle Dog/Red Heeler	No	Owner Surrender	Owner Surrender	Too Many Animals	2018-2019	Treatable-Rehabilitatable	V0E	59331514	50.8204	-119.688558	British Columbia	287	1	-0.948	5	0.633	5	1.307	3	-0.298
2930	Puppy	Labrador Retriever / Flat Coated Retriever	No	Owner Surrender	Owner Surrender	Life Change-Human Illness/Injury/CareHome/Hospital	2019-2020	Treatable-Rehabilitatable	V0E	59331514	50.8204	-119.688558	British Columbia	287	1	-0.948	5	0.633	5	1.307	3	-0.298
2933	Kitten	Domestic Short Hair / Ragdoll	No	Owner Surrender	Owner Surrender	Found Abandoned	2016-2017	Healthy	V0E	59331514	50.8204	-119.688558	British Columbia	287	1	-0.948	5	0.633	5	1.307	3	-0.298
2934	Cat	Domestic Short Hair Mix	Yes	Owner Surrender	Owner Surrender	Too Many Cats	2016-2017	Treatable-Manageable	V0E	59331514	50.8204	-119.688558	British Columbia	287	1	-0.948	5	0.633	5	1.307	3	-0.298
2935	Cat	Domestic Longhair Mix	Yes	Owner Surrender	Owner Surrender	Moving House	2016-2017	Treatable-Rehabilitatable	V0E	59331514	50.8204	-119.688558	British Columbia	287	1	-0.948	5	0.633	5	1.307	3	-0.298
2936	Puppy	Labrador Retriever / Border Collie	No	Owner Surrender	Owner Surrender	Life Change-Human Illness/Injury/CareHome/Hospital	2019-2020	Treatable-Rehabilitatable	V0E	59331514	50.8204	-119.688558	British Columbia	287	1	-0.948	5	0.633	5	1.307	3	-0.298
2940	Cat	Domestic Medium Hair Mix	No	Owner Surrender	Owner Surrender	Cant Afford	2016-2017	Healthy	V0E	59331514	50.8204	-119.688558	British Columbia	287	1	-0.948	5	0.633	5	1.307	3	-0.298
2942	Kitten	Domestic Short Hair Mix	No	Owner Surrender	Owner Surrender	Cant Afford	2016-2017	Healthy	V0E	59331514	50.8204	-119.688558	British Columbia	287	1	-0.948	5	0.633	5	1.307	3	-0.298
2943	Cat	Domestic Short Hair Mix	Yes	Owner Surrender	Owner Surrender	Moving/Evicted - Cant Take Pet Where Owner Going	2018-2019	Treatable-Rehabilitatable	V0E	59331514	50.8204	-119.688558	British Columbia	287	1	-0.948	5	0.633	5	1.307	3	-0.298
2945	Puppy	German Shepherd / Border Collie	No	Owner Surrender	Owner Surrender	Unwanted Litter	2017-2018	Healthy	V0E	59331514	50.8204	-119.688558	British Columbia	287	1	-0.948	5	0.633	5	1.307	3	-0.298
2947	Puppy	Labrador Retriever / Flat Coated Retriever	No	Owner Surrender	Owner Surrender	Life Change-Human Illness/Injury/CareHome/Hospital	2019-2020	Treatable-Rehabilitatable	V0E	59331514	50.8204	-119.688558	British Columbia	287	1	-0.948	5	0.633	5	1.307	3	-0.298
2948	Cat	Domestic Short Hair Mix	No	Owner Surrender	Owner Surrender	Too Many Cats	2016-2017	Treatable-Manageable	V0E	59331514	50.8204	-119.688558	British Columbia	287	1	-0.948	5	0.633	5	1.307	3	-0.298
2949	Kitten	Domestic Medium Hair Mix	No	Owner Surrender	Owner Surrender	Unable To Find Home	2016-2017	Treatable-Rehabilitatable	V0E	59331514	50.8204	-119.688558	British Columbia	287	1	-0.948	5	0.633	5	1.307	3	-0.298
2950	Dog	German Shepherd / Siberian Husky	No	Owner Surrender	Owner Surrender	No Time For Pet/Pet Is Too Much Responsibility	2019-2020	NA	V0E	59331514	50.8204	-119.688558	British Columbia	287	1	-0.948	5	0.633	5	1.307	3	-0.298
2951	Cat	Domestic Medium Hair Mix	No	Owner Surrender	Owner Surrender	Feral/Free Roaming - Living on Person�s Property	2018-2019	Treatable-Rehabilitatable	V0E	59331514	50.8204	-119.688558	British Columbia	287	1	-0.948	5	0.633	5	1.307	3	-0.298
2952	Cat	Domestic Short Hair Mix	No	Owner Surrender	Owner Surrender	Eviction	2017-2018	Treatable-Rehabilitatable	V0E	59331514	50.8204	-119.688558	British Columbia	287	1	-0.948	5	0.633	5	1.307	3	-0.298
2955	Cat	Domestic Longhair Mix	Yes	Owner Surrender	Owner Surrender	Other	2016-2017	Treatable-Rehabilitatable	V0E	59331514	50.8204	-119.688558	British Columbia	287	1	-0.948	5	0.633	5	1.307	3	-0.298
2956	Puppy	German Shepherd / Labrador Retriever	No	Owner Surrender	Stray (No ID)	Unwanted Litter	2017-2018	Treatable-Rehabilitatable	V0E	59331514	50.8204	-119.688558	British Columbia	287	1	-0.948	5	0.633	5	1.307	3	-0.298
2958	Cat	Domestic Short Hair Mix	Yes	Owner Surrender	Owner Surrender	Too Many Animals	2017-2018	Treatable-Manageable	V0E	59331514	50.8204	-119.688558	British Columbia	287	1	-0.948	5	0.633	5	1.307	3	-0.298
2962	Kitten	Domestic Medium Hair Mix	No	Owner Surrender	Owner Surrender	Unable To Find Home	2016-2017	Treatable-Rehabilitatable	V0E	59331514	50.8204	-119.688558	British Columbia	287	1	-0.948	5	0.633	5	1.307	3	-0.298
2964	Kitten	Domestic Short Hair Mix	No	Owner Surrender	Owner Surrender	Found Abandoned	2016-2017	Healthy	V0E	59331514	50.8204	-119.688558	British Columbia	287	1	-0.948	5	0.633	5	1.307	3	-0.298
2967	Kitten	Domestic Medium Hair Mix	Yes	Owner Surrender	Owner Surrender	Unwanted Litter	2016-2017	Treatable-Rehabilitatable	V0E	59331514	50.8204	-119.688558	British Columbia	287	1	-0.948	5	0.633	5	1.307	3	-0.298
2969	Kitten	Domestic Medium Hair Mix	No	Owner Surrender	Owner Surrender	Found Abandoned	2017-2018	Treatable-Rehabilitatable	V0E	59331514	50.8204	-119.688558	British Columbia	287	1	-0.948	5	0.633	5	1.307	3	-0.298
2971	Dog	Pit Bull Terrier / Black Mouthcur	No	Owner Surrender	Owner Surrender	Moving/Evicted - Cant Afford Pet Friendly Housing	2017-2018	Treatable-Rehabilitatable	V0E	59331514	50.8204	-119.688558	British Columbia	287	1	-0.948	5	0.633	5	1.307	3	-0.298
2972	Puppy	Labrador Retriever / Flat Coated Retriever	No	Owner Surrender	Owner Surrender	Life Change-Human Illness/Injury/CareHome/Hospital	2019-2020	Treatable-Rehabilitatable	V0E	59331514	50.8204	-119.688558	British Columbia	287	1	-0.948	5	0.633	5	1.307	3	-0.298
2973	Puppy	Labrador Retriever / Border Collie	No	Owner Surrender	Owner Surrender	Life Change-Human Illness/Injury/CareHome/Hospital	2019-2020	Treatable-Rehabilitatable	V0E	59331514	50.8204	-119.688558	British Columbia	287	1	-0.948	5	0.633	5	1.307	3	-0.298
2975	Puppy	Rottweiler / Alaskan Malamute	No	Owner Surrender	Owner Surrender	Vet Costs	2016-2017	NA	V0E	59331514	50.8204	-119.688558	British Columbia	287	1	-0.948	5	0.633	5	1.307	3	-0.298
2980	Puppy	German Shepherd Mix	No	Owner Surrender	Owner Surrender	Unwanted Litter	2017-2018	Healthy	V0E	59331514	50.8204	-119.688558	British Columbia	287	1	-0.948	5	0.633	5	1.307	3	-0.298
2981	Kitten	Domestic Short Hair Mix	No	Owner Surrender	Owner Surrender	Eviction	2017-2018	Treatable-Rehabilitatable	V0E	59331514	50.8204	-119.688558	British Columbia	287	1	-0.948	5	0.633	5	1.307	3	-0.298
2982	Puppy	German Shepherd / Labrador Retriever	No	Owner Surrender	Stray (No ID)	Unwanted Litter	2017-2018	Healthy	V0E	59331514	50.8204	-119.688558	British Columbia	287	1	-0.948	5	0.633	5	1.307	3	-0.298
2983	Puppy	Husky / Labrador Retriever	No	Owner Surrender	Stray (No ID)	Unwanted Litter	2017-2018	Healthy	V0E	59331514	50.8204	-119.688558	British Columbia	287	1	-0.948	5	0.633	5	1.307	3	-0.298
2985	Kitten	Domestic Short Hair Mix	No	Owner Surrender	Owner Surrender	Feral/Free Roaming - Living on Person�s Property	2018-2019	Treatable-Rehabilitatable	V0E	59331514	50.8204	-119.688558	British Columbia	287	1	-0.948	5	0.633	5	1.307	3	-0.298
2986	Kitten	Domestic Short Hair Mix	No	Owner Surrender	Owner Surrender	Unwanted Litter	2016-2017	Healthy	V0E	59331514	50.8204	-119.688558	British Columbia	287	1	-0.948	5	0.633	5	1.307	3	-0.298
2989	Kitten	Domestic Short Hair Mix	No	Owner Surrender	Owner Surrender	Other	2016-2017	Healthy	V0E	59331514	50.8204	-119.688558	British Columbia	287	1	-0.948	5	0.633	5	1.307	3	-0.298
2993	Kitten	Domestic Short Hair Mix	No	Owner Surrender	Owner Surrender	Eviction	2017-2018	Treatable-Rehabilitatable	V0E	59331514	50.8204	-119.688558	British Columbia	287	1	-0.948	5	0.633	5	1.307	3	-0.298
2995	Cat	Domestic Medium Hair Mix	Yes	Owner Surrender	Transfer In	Other	2016-2017	Treatable-Rehabilitatable	V0E	59331514	50.8204	-119.688558	British Columbia	287	1	-0.948	5	0.633	5	1.307	3	-0.298
2996	Dog	Labrador Retriever / German Shepherd	Yes	Owner Surrender	Owner Surrender	Landlord Does Not Allow Pets	2016-2017	Treatable-Rehabilitatable	V0E	59331514	50.8204	-119.688558	British Columbia	287	1	-0.948	5	0.633	5	1.307	3	-0.298
2997	Puppy	Husky / German Shepherd	No	Owner Surrender	Owner Surrender	Unwanted Litter	2019-2020	Treatable-Rehabilitatable	V0E	59331514	50.8204	-119.688558	British Columbia	287	1	-0.948	5	0.633	5	1.307	3	-0.298
3003	Dog	Labrador Retriever Mix	No	Owner Surrender	Owner Surrender	Behaviour - Too Active	2019-2020	Treatable-Rehabilitatable	V0E	59331514	50.8204	-119.688558	British Columbia	287	1	-0.948	5	0.633	5	1.307	3	-0.298
3005	Puppy	German Shepherd Mix	No	Owner Surrender	Owner Surrender	Unwanted Litter	2017-2018	Healthy	V0E	59331514	50.8204	-119.688558	British Columbia	287	1	-0.948	5	0.633	5	1.307	3	-0.298
3007	Kitten	Domestic Short Hair Mix	No	Owner Surrender	Owner Surrender	Cant Afford	2016-2017	Healthy	V0E	59331514	50.8204	-119.688558	British Columbia	287	1	-0.948	5	0.633	5	1.307	3	-0.298
3008	Kitten	Domestic Longhair Mix	No	Owner Surrender	Owner Surrender	Other	2016-2017	Healthy	V0E	59331514	50.8204	-119.688558	British Columbia	287	1	-0.948	5	0.633	5	1.307	3	-0.298
3009	Cat	Domestic Short Hair Mix	No	Owner Surrender	Owner Surrender	Moving/Evicted - Cant Take Pet Where Owner Going	2018-2019	Treatable-Rehabilitatable	V0E	59331514	50.8204	-119.688558	British Columbia	287	1	-0.948	5	0.633	5	1.307	3	-0.298
3014	Kitten	Domestic Short Hair Mix	No	Owner Surrender	Owner Surrender	Unwanted Litter	2016-2017	Healthy	V0E	59331514	50.8204	-119.688558	British Columbia	287	1	-0.948	5	0.633	5	1.307	3	-0.298
3015	Cat	Domestic Short Hair / Manx	Yes	Owner Surrender	Owner Surrender	Other	2016-2017	Treatable-Rehabilitatable	V0E	59331514	50.8204	-119.688558	British Columbia	287	1	-0.948	5	0.633	5	1.307	3	-0.298
3016	Kitten	Domestic Short Hair Mix	No	Owner Surrender	Owner Surrender	Unwanted Litter	2016-2017	Healthy	V0E	59331514	50.8204	-119.688558	British Columbia	287	1	-0.948	5	0.633	5	1.307	3	-0.298
3019	Puppy	Pit Bull Terrier Mix	No	Owner Surrender	Owner Surrender	Unwanted Litter	2017-2018	Healthy	V0E	59331514	50.8204	-119.688558	British Columbia	287	1	-0.948	5	0.633	5	1.307	3	-0.298
3020	Puppy	Border Collie / Australian Cattle Dog/Red Heeler	No	Owner Surrender	Owner Surrender	Too Many Animals	2018-2019	Treatable-Rehabilitatable	V0E	59331514	50.8204	-119.688558	British Columbia	287	1	-0.948	5	0.633	5	1.307	3	-0.298
3021	Puppy	Labrador Retriever / Flat Coated Retriever	No	Owner Surrender	Owner Surrender	Life Change-Human Illness/Injury/CareHome/Hospital	2019-2020	Treatable-Rehabilitatable	V0E	59331514	50.8204	-119.688558	British Columbia	287	1	-0.948	5	0.633	5	1.307	3	-0.298
3022	Dog	American Staffordshire Terrier Mix	No	Owner Surrender	Owner Surrender	Moving/Evicted - Cant Afford Pet Friendly Housing	2018-2019	Treatable-Rehabilitatable	V0E	59331514	50.8204	-119.688558	British Columbia	287	1	-0.948	5	0.633	5	1.307	3	-0.298
3026	Cat	Domestic Short Hair Mix	Yes	Owner Surrender	Owner Surrender	Owner Had Allergies	2017-2018	Treatable-Manageable	V0E	59331514	50.8204	-119.688558	British Columbia	287	1	-0.948	5	0.633	5	1.307	3	-0.298
3028	Puppy	Border Collie / Australian Cattle Dog/Red Heeler	No	Owner Surrender	Owner Surrender	Too Many Animals	2018-2019	Treatable-Rehabilitatable	V0E	59331514	50.8204	-119.688558	British Columbia	287	1	-0.948	5	0.633	5	1.307	3	-0.298
3029	Cat	Domestic Short Hair Mix	Yes	Owner Surrender	Owner Surrender	Too Many Animals	2017-2018	Treatable-Manageable	V0E	59331514	50.8204	-119.688558	British Columbia	287	1	-0.948	5	0.633	5	1.307	3	-0.298
3031	Kitten	Domestic Short Hair Mix	No	Owner Surrender	Owner Surrender	Found Abandoned	2016-2017	Healthy	V0E	59331514	50.8204	-119.688558	British Columbia	287	1	-0.948	5	0.633	5	1.307	3	-0.298
3033	Puppy	Border Collie / Australian Cattle Dog/Red Heeler	No	Owner Surrender	Owner Surrender	Too Many Animals	2018-2019	Treatable-Rehabilitatable	V0E	59331514	50.8204	-119.688558	British Columbia	287	1	-0.948	5	0.633	5	1.307	3	-0.298
3034	Kitten	Domestic Medium Hair Mix	Yes	Owner Surrender	Owner Surrender	Found Abandoned	2017-2018	Treatable-Rehabilitatable	V0E	59331514	50.8204	-119.688558	British Columbia	287	1	-0.948	5	0.633	5	1.307	3	-0.298
3038	Puppy	German Shepherd / Labrador Retriever	No	Owner Surrender	Stray (No ID)	Unwanted Litter	2017-2018	Treatable-Rehabilitatable	V0E	59331514	50.8204	-119.688558	British Columbia	287	1	-0.948	5	0.633	5	1.307	3	-0.298
3039	Puppy	German Shepherd Mix	No	Owner Surrender	Owner Surrender	Unwanted Litter	2017-2018	Healthy	V0E	59331514	50.8204	-119.688558	British Columbia	287	1	-0.948	5	0.633	5	1.307	3	-0.298
3040	Kitten	Domestic Short Hair Mix	No	Owner Surrender	Transfer In	Other	2016-2017	Treatable-Rehabilitatable	V0E	59331514	50.8204	-119.688558	British Columbia	287	1	-0.948	5	0.633	5	1.307	3	-0.298
3041	Kitten	Domestic Medium Hair Mix	Yes	Owner Surrender	Owner Surrender	Feral/Free Roaming - Living on Person�s Property	2018-2019	Treatable-Rehabilitatable	V0E	59331514	50.8204	-119.688558	British Columbia	287	1	-0.948	5	0.633	5	1.307	3	-0.298
3042	Kitten	Domestic Medium Hair Mix	No	Owner Surrender	Owner Surrender	Feral/Free Roaming - Living on Person�s Property	2018-2019	Treatable-Rehabilitatable	V0E	59331514	50.8204	-119.688558	British Columbia	287	1	-0.948	5	0.633	5	1.307	3	-0.298
3044	Kitten	Domestic Short Hair Mix	No	Owner Surrender	Owner Surrender	Other	2016-2017	Healthy	V0E	59331514	50.8204	-119.688558	British Columbia	287	1	-0.948	5	0.633	5	1.307	3	-0.298
3045	Cat	Domestic Short Hair Mix	Yes	Owner Surrender	Owner Surrender	Too Many Animals	2017-2018	Treatable-Manageable	V0E	59331514	50.8204	-119.688558	British Columbia	287	1	-0.948	5	0.633	5	1.307	3	-0.298
3046	Cat	Domestic Short Hair Mix	Yes	Owner Surrender	Owner Surrender	Life Change - New Baby/Divorce/Relation Split/etc.	2018-2019	Treatable-Manageable	V0E	59331514	50.8204	-119.688558	British Columbia	287	1	-0.948	5	0.633	5	1.307	3	-0.298
3049	Cat	Domestic Short Hair Mix	No	Owner Surrender	Owner Surrender	Moving/Evicted - Cant Take Pet Where Owner Going	2018-2019	Treatable-Rehabilitatable	V0E	59331514	50.8204	-119.688558	British Columbia	287	1	-0.948	5	0.633	5	1.307	3	-0.298
3050	Kitten	Domestic Short Hair Mix	No	Owner Surrender	Transfer In	Other	2016-2017	Treatable-Rehabilitatable	V0E	59331514	50.8204	-119.688558	British Columbia	287	1	-0.948	5	0.633	5	1.307	3	-0.298
3052	Cat	Domestic Medium Hair Mix	No	Owner Surrender	Owner Surrender	Feral/Free Roaming - Living on Person�s Property	2018-2019	Unhealthy-Untreatable	V0E	59331514	50.8204	-119.688558	British Columbia	287	1	-0.948	5	0.633	5	1.307	3	-0.298
3053	Cat	Domestic Short Hair Mix	No	Owner Surrender	Owner Surrender	No Time For Pet/Pet Is Too Much Responsibility	2017-2018	Healthy	V0E	59331514	50.8204	-119.688558	British Columbia	287	1	-0.948	5	0.633	5	1.307	3	-0.298
3054	Kitten	Domestic Medium Hair Mix	No	Owner Surrender	Owner Surrender	Feral/Free Roaming - Living on Person�s Property	2018-2019	Treatable-Rehabilitatable	V0E	59331514	50.8204	-119.688558	British Columbia	287	1	-0.948	5	0.633	5	1.307	3	-0.298
3055	Cat	Domestic Short Hair Mix	Yes	Owner Surrender	Owner Surrender	Moving House	2016-2017	Treatable-Rehabilitatable	V0E	59331512	50.814465	-119.690846	British Columbia	422	1	-0.814	4	0.244	5	2.171	3	-0.23
3056	Kitten	Domestic Longhair Mix	No	Owner Surrender	Abandoned	Unwanted Litter	2016-2017	Treatable-Rehabilitatable	V0E	59331512	50.814465	-119.690846	British Columbia	422	1	-0.814	4	0.244	5	2.171	3	-0.23
3059	Dog	Akbash Mix	No	Owner Surrender	Owner Surrender	Behaviour - Killed A Livestock/Farm Animal	2018-2019	Treatable-Manageable	V0E	59331512	50.814465	-119.690846	British Columbia	422	1	-0.814	4	0.244	5	2.171	3	-0.23
3062	Puppy	American Staffordshire Terrier / Labrador Retriever	No	Owner Surrender	Owner Surrender	Unwanted Litter	2017-2018	Healthy	V0E	59331512	50.814465	-119.690846	British Columbia	422	1	-0.814	4	0.244	5	2.171	3	-0.23
3063	Puppy	American Staffordshire Terrier / Labrador Retriever	No	Owner Surrender	Owner Surrender	Unwanted Litter	2017-2018	Healthy	V0E	59331512	50.814465	-119.690846	British Columbia	422	1	-0.814	4	0.244	5	2.171	3	-0.23
3064	Cat	Domestic Longhair Mix	Unknown	Owner Surrender	Owner Surrender	Marking / Spraying	2016-2017	Unhealthy-Untreatable	V0E	59331512	50.814465	-119.690846	British Columbia	422	1	-0.814	4	0.244	5	2.171	3	-0.23
3066	Kitten	Domestic Short Hair Mix	No	Owner Surrender	Owner Surrender	Vet Costs	2017-2018	Healthy	V0E	59331512	50.814465	-119.690846	British Columbia	422	1	-0.814	4	0.244	5	2.171	3	-0.23
3068	Kitten	Domestic Longhair Mix	No	Owner Surrender	Abandoned	Unwanted Litter	2016-2017	Treatable-Rehabilitatable	V0E	59331512	50.814465	-119.690846	British Columbia	422	1	-0.814	4	0.244	5	2.171	3	-0.23
3069	Dog	Pit Bull Terrier / Labrador Retriever	No	Owner Surrender	Owner Surrender	Behaviour - Pet Has Anxiety	2018-2019	Healthy	V0E	59331512	50.814465	-119.690846	British Columbia	422	1	-0.814	4	0.244	5	2.171	3	-0.23
3071	Puppy	Labrador Retriever / American Staffordshire Terrier	No	Owner Surrender	Owner Surrender	Unwanted Litter	2017-2018	Healthy	V0E	59331512	50.814465	-119.690846	British Columbia	422	1	-0.814	4	0.244	5	2.171	3	-0.23
3073	Puppy	Labrador Retriever / American Staffordshire Terrier	No	Owner Surrender	Owner Surrender	Unwanted Litter	2017-2018	Healthy	V0E	59331512	50.814465	-119.690846	British Columbia	422	1	-0.814	4	0.244	5	2.171	3	-0.23
3077	Cat	Domestic Short Hair / American Bobtail	Yes	Owner Surrender	Owner Surrender	Life Change - New Baby/Divorce/Relation Split/etc.	2018-2019	Treatable-Rehabilitatable	V0E	59331512	50.814465	-119.690846	British Columbia	422	1	-0.814	4	0.244	5	2.171	3	-0.23
3081	Puppy	American Staffordshire Terrier / Labrador Retriever	No	Owner Surrender	Owner Surrender	Unwanted Litter	2017-2018	Healthy	V0E	59331512	50.814465	-119.690846	British Columbia	422	1	-0.814	4	0.244	5	2.171	3	-0.23
3083	Puppy	Labrador Retriever / American Staffordshire Terrier	No	Owner Surrender	Owner Surrender	Unwanted Litter	2017-2018	Healthy	V0E	59331512	50.814465	-119.690846	British Columbia	422	1	-0.814	4	0.244	5	2.171	3	-0.23
3084	Kitten	Domestic Short Hair Mix	No	Owner Surrender	Owner Surrender	Vet Costs	2017-2018	Healthy	V0E	59331512	50.814465	-119.690846	British Columbia	422	1	-0.814	4	0.244	5	2.171	3	-0.23
3085	Puppy	Labrador Retriever / American Staffordshire Terrier	No	Owner Surrender	Owner Surrender	Unwanted Litter	2017-2018	Healthy	V0E	59331512	50.814465	-119.690846	British Columbia	422	1	-0.814	4	0.244	5	2.171	3	-0.23
3086	Kitten	Domestic Short Hair Mix	No	Owner Surrender	Owner Surrender	Unwanted Litter	2019-2020	Healthy	V0E	59331512	50.814465	-119.690846	British Columbia	422	1	-0.814	4	0.244	5	2.171	3	-0.23
3087	Cat	Domestic Short Hair Mix	No	Owner Surrender	Owner Surrender	Feral/Free Roaming - Living on Person�s Property	2019-2020	Healthy	V0E	59331512	50.814465	-119.690846	British Columbia	422	1	-0.814	4	0.244	5	2.171	3	-0.23
3088	Kitten	Domestic Short Hair Mix	No	Owner Surrender	Owner Surrender	Vet Costs	2017-2018	Healthy	V0E	59331512	50.814465	-119.690846	British Columbia	422	1	-0.814	4	0.244	5	2.171	3	-0.23
3090	Cat	Domestic Short Hair Mix	No	Owner Surrender	Owner Surrender	Feral/Free Roaming - Living on Person�s Property	2019-2020	Healthy	V0E	59331512	50.814465	-119.690846	British Columbia	422	1	-0.814	4	0.244	5	2.171	3	-0.23
3091	Puppy	American Staffordshire Terrier / Labrador Retriever	No	Owner Surrender	Owner Surrender	Unwanted Litter	2017-2018	Healthy	V0E	59331512	50.814465	-119.690846	British Columbia	422	1	-0.814	4	0.244	5	2.171	3	-0.23
3092	Kitten	Domestic Medium Hair Mix	No	Owner Surrender	Abandoned	Unwanted Litter	2016-2017	Treatable-Rehabilitatable	V0E	59331512	50.814465	-119.690846	British Columbia	422	1	-0.814	4	0.244	5	2.171	3	-0.23
3093	Kitten	Domestic Medium Hair Mix	No	Owner Surrender	Stray (No ID)	Unwanted Litter	2016-2017	Treatable-Rehabilitatable	V0E	59331512	50.814465	-119.690846	British Columbia	422	1	-0.814	4	0.244	5	2.171	3	-0.23
3094	Puppy	American Staffordshire Terrier / Labrador Retriever	No	Owner Surrender	Owner Surrender	Unwanted Litter	2017-2018	Healthy	V0E	59331512	50.814465	-119.690846	British Columbia	422	1	-0.814	4	0.244	5	2.171	3	-0.23
3095	Kitten	Domestic Longhair Mix	Unknown	Owner Surrender	Stray (No ID)	Feral/Free Roaming - Living on Person�s Property	2017-2018	Unhealthy-Untreatable	V0E	59331512	50.814465	-119.690846	British Columbia	422	1	-0.814	4	0.244	5	2.171	3	-0.23
3096	Kitten	Domestic Short Hair Mix	No	Owner Surrender	Owner Surrender	Unwanted Litter	2019-2020	Healthy	V0E	59331512	50.814465	-119.690846	British Columbia	422	1	-0.814	4	0.244	5	2.171	3	-0.23
3097	Kitten	Domestic Short Hair Mix	Yes	Owner Surrender	Owner Surrender	Unwanted Litter	2019-2020	Healthy	V0E	59331512	50.814465	-119.690846	British Columbia	422	1	-0.814	4	0.244	5	2.171	3	-0.23
3098	Puppy	Labrador Retriever / American Staffordshire Terrier	No	Owner Surrender	Owner Surrender	Unwanted Litter	2017-2018	Healthy	V0E	59331512	50.814465	-119.690846	British Columbia	422	1	-0.814	4	0.244	5	2.171	3	-0.23
3100	Cat	Domestic Short Hair Mix	Yes	Owner Surrender	Owner Surrender	Life Change - New Baby/Divorce/Relation Split/etc.	2018-2019	Healthy	V0E	59331512	50.814465	-119.690846	British Columbia	422	1	-0.814	4	0.244	5	2.171	3	-0.23
3101	Puppy	American Staffordshire Terrier / Labrador Retriever	No	Owner Surrender	Owner Surrender	Unwanted Litter	2017-2018	Healthy	V0E	59331512	50.814465	-119.690846	British Columbia	422	1	-0.814	4	0.244	5	2.171	3	-0.23
3102	Dog	Great Pyrenees / German Shepherd	No	Owner Surrender	Owner Surrender	Moving/Evicted - Cant Take Pet Where Owner Going	2019-2020	NA	V0E	59331512	50.814465	-119.690846	British Columbia	422	1	-0.814	4	0.244	5	2.171	3	-0.23
3104	Kitten	Domestic Short Hair Mix	No	Owner Surrender	Owner Surrender	Unwanted Litter	2019-2020	Healthy	V0E	59331512	50.814465	-119.690846	British Columbia	422	1	-0.814	4	0.244	5	2.171	3	-0.23
3105	Cat	Domestic Short Hair Mix	Yes	Owner Surrender	Owner Surrender	Moving House	2016-2017	Treatable-Rehabilitatable	V0E	59331512	50.814465	-119.690846	British Columbia	422	1	-0.814	4	0.244	5	2.171	3	-0.23
3106	Kitten	Domestic Short Hair Mix	No	Owner Surrender	Owner Surrender	Unwanted Litter	2019-2020	Healthy	V0E	59331512	50.814465	-119.690846	British Columbia	422	1	-0.814	4	0.244	5	2.171	3	-0.23
3107	Kitten	Domestic Short Hair Mix	No	Owner Surrender	Owner Surrender	Unwanted Litter	2019-2020	Healthy	V0E	59331512	50.814465	-119.690846	British Columbia	422	1	-0.814	4	0.244	5	2.171	3	-0.23
3109	Kitten	Domestic Short Hair Mix	No	Owner Surrender	Owner Surrender	Unwanted Litter	2018-2019	Treatable-Rehabilitatable	V0E	59390135	50.878502	-119.606202	British Columbia	171	1	-0.957	5	1.189	3	-0.059	4	0.214
3110	Kitten	Domestic Short Hair Mix	No	Owner Surrender	Owner Surrender	Too Many Animals	2019-2020	Treatable-Rehabilitatable	V0E	59390135	50.878502	-119.606202	British Columbia	171	1	-0.957	5	1.189	3	-0.059	4	0.214
3111	Kitten	Domestic Short Hair Mix	No	Owner Surrender	Owner Surrender	Too Many Animals	2019-2020	Treatable-Rehabilitatable	V0E	59390135	50.878502	-119.606202	British Columbia	171	1	-0.957	5	1.189	3	-0.059	4	0.214
3114	Kitten	Domestic Short Hair Mix	No	Owner Surrender	Owner Surrender	Unwanted Litter	2018-2019	Healthy	V0E	59390135	50.878502	-119.606202	British Columbia	171	1	-0.957	5	1.189	3	-0.059	4	0.214
3115	Kitten	Domestic Short Hair Mix	No	Owner Surrender	Owner Surrender	Unwanted Litter	2018-2019	Treatable-Rehabilitatable	V0E	59390135	50.878502	-119.606202	British Columbia	171	1	-0.957	5	1.189	3	-0.059	4	0.214
3116	Kitten	Domestic Short Hair Mix	No	Owner Surrender	Owner Surrender	Too Many Animals	2019-2020	Healthy	V0E	59390135	50.878502	-119.606202	British Columbia	171	1	-0.957	5	1.189	3	-0.059	4	0.214
3120	Kitten	Domestic Short Hair Mix	No	Owner Surrender	Owner Surrender	Too Many Animals	2019-2020	Healthy	V0E	59390135	50.878502	-119.606202	British Columbia	171	1	-0.957	5	1.189	3	-0.059	4	0.214
3121	Kitten	Domestic Short Hair Mix	No	Owner Surrender	Owner Surrender	Too Many Animals	2019-2020	Healthy	V0E	59390135	50.878502	-119.606202	British Columbia	171	1	-0.957	5	1.189	3	-0.059	4	0.214
3125	Kitten	Domestic Short Hair Mix	No	Owner Surrender	Owner Surrender	Too Many Animals	2019-2020	Healthy	V0E	59390135	50.878502	-119.606202	British Columbia	171	1	-0.957	5	1.189	3	-0.059	4	0.214
3127	Kitten	Domestic Short Hair Mix	No	Owner Surrender	Owner Surrender	Unwanted Litter	2018-2019	Healthy	V0E	59390135	50.878502	-119.606202	British Columbia	171	1	-0.957	5	1.189	3	-0.059	4	0.214
3129	Kitten	Domestic Short Hair Mix	Yes	Owner Surrender	Owner Surrender	Too Many Animals	2019-2020	Treatable-Rehabilitatable	V0E	59390135	50.878502	-119.606202	British Columbia	171	1	-0.957	5	1.189	3	-0.059	4	0.214
3131	Kitten	Domestic Short Hair Mix	No	Owner Surrender	Owner Surrender	Too Many Animals	2019-2020	Healthy	V0E	59390135	50.878502	-119.606202	British Columbia	171	1	-0.957	5	1.189	3	-0.059	4	0.214
3134	Kitten	Domestic Short Hair Mix	No	Owner Surrender	Owner Surrender	Too Many Animals	2019-2020	Healthy	V0E	59390135	50.878502	-119.606202	British Columbia	171	1	-0.957	5	1.189	3	-0.059	4	0.214
3136	Kitten	Domestic Short Hair Mix	No	Owner Surrender	Owner Surrender	Too Many Animals	2019-2020	Treatable-Rehabilitatable	V0E	59390135	50.878502	-119.606202	British Columbia	171	1	-0.957	5	1.189	3	-0.059	4	0.214
3137	Cat	Domestic Short Hair Mix	No	Owner Surrender	Owner Surrender	Cant Afford Spay/Neuter	2019-2020	Treatable-Rehabilitatable	V0E	59390135	50.878502	-119.606202	British Columbia	171	1	-0.957	5	1.189	3	-0.059	4	0.214
3138	Kitten	Domestic Short Hair Mix	Yes	Owner Surrender	Owner Surrender	Too Many Animals	2019-2020	Treatable-Rehabilitatable	V0E	59390135	50.878502	-119.606202	British Columbia	171	1	-0.957	5	1.189	3	-0.059	4	0.214
3139	Cat	Domestic Short Hair Mix	No	Owner Surrender	Owner Surrender	Cant Afford Spay/Neuter	2019-2020	Treatable-Rehabilitatable	V0E	59390135	50.878502	-119.606202	British Columbia	171	1	-0.957	5	1.189	3	-0.059	4	0.214
3142	Puppy	Rottweiler / Mastiff	No	Owner Surrender	Owner Surrender	No Time For Pet/Pet Is Too Much Responsibility	2018-2019	Treatable-Rehabilitatable	V0E	59331666	50.76957	-119.741134	British Columbia	95	1	-1.057	5	2.694	4	0.419	1	-1.049
3143	Cat	Domestic Medium Hair Mix	No	Owner Surrender	Owner Surrender	No Time For Pet/Pet Is Too Much Responsibility	2018-2019	Treatable-Rehabilitatable	V0E	59331666	50.76957	-119.741134	British Columbia	95	1	-1.057	5	2.694	4	0.419	1	-1.049
3144	Puppy	Rottweiler Mix	No	Owner Surrender	Owner Surrender	No Time For Pet/Pet Is Too Much Responsibility	2018-2019	Treatable-Rehabilitatable	V0E	59331666	50.76957	-119.741134	British Columbia	95	1	-1.057	5	2.694	4	0.419	1	-1.049
3145	Cat	Domestic Longhair Mix	Yes	Owner Surrender	Owner Surrender	No Time For Pet/Pet Is Too Much Responsibility	2018-2019	Treatable-Rehabilitatable	V0E	59331666	50.76957	-119.741134	British Columbia	95	1	-1.057	5	2.694	4	0.419	1	-1.049
3146	Dog	Rottweiler / Pit Bull Terrier	No	Owner Surrender	Owner Surrender	No Time For Pet/Pet Is Too Much Responsibility	2018-2019	Treatable-Rehabilitatable	V0E	59331666	50.76957	-119.741134	British Columbia	95	1	-1.057	5	2.694	4	0.419	1	-1.049
3162	Cat	Siamese Mix	No	Owner Surrender	Owner Surrender	Moving/Evicted - Cant Take Pet Where Owner Going	2017-2018	Treatable-Rehabilitatable	V0E	59390130	50.912548	-119.432058	British Columbia	734	1	-0.834	3	-0.335	5	1.929	2	-0.502
3163	Puppy	Pit Bull Terrier / Labrador Retriever	No	Owner Surrender	Owner Surrender	Abandoned By A Friend Or Relative	2016-2017	Healthy	V0E	59390130	50.912548	-119.432058	British Columbia	734	1	-0.834	3	-0.335	5	1.929	2	-0.502
3165	Puppy	Pit Bull Terrier / Labrador Retriever	No	Owner Surrender	Owner Surrender	Abandoned By A Friend Or Relative	2016-2017	Healthy	V0E	59390130	50.912548	-119.432058	British Columbia	734	1	-0.834	3	-0.335	5	1.929	2	-0.502
3166	Cat	Domestic Short Hair Mix	No	Owner Surrender	Owner Surrender	Moving/Evicted - Cant Take Pet Where Owner Going	2017-2018	Treatable-Rehabilitatable	V0E	59390130	50.912548	-119.432058	British Columbia	734	1	-0.834	3	-0.335	5	1.929	2	-0.502
3167	Puppy	Pit Bull Terrier / Labrador Retriever	No	Owner Surrender	Owner Surrender	Abandoned By A Friend Or Relative	2016-2017	Healthy	V0E	59390130	50.912548	-119.432058	British Columbia	734	1	-0.834	3	-0.335	5	1.929	2	-0.502
3168	Cat	Siamese Mix	No	Owner Surrender	Owner Surrender	Moving/Evicted - Cant Take Pet Where Owner Going	2017-2018	Treatable-Rehabilitatable	V0E	59390130	50.912548	-119.432058	British Columbia	734	1	-0.834	3	-0.335	5	1.929	2	-0.502
3170	Cat	Domestic Short Hair Mix	Yes	Owner Surrender	Owner Surrender	Moving/Evicted - Cant Take Pet Where Owner Going	2017-2018	Healthy	V0E	59390130	50.912548	-119.432058	British Columbia	734	1	-0.834	3	-0.335	5	1.929	2	-0.502
3171	Dog	Beagle	No	Owner Surrender	Owner Surrender	Moving/Evicted - Cant Take Pet Where Owner Going	2017-2018	Treatable-Rehabilitatable	V0E	59390130	50.912548	-119.432058	British Columbia	734	1	-0.834	3	-0.335	5	1.929	2	-0.502
3173	Dog	German Shepherd Mix	Yes	Owner Surrender	Owner Surrender	Moving/Evicted - Cant Take Pet Where Owner Going	2018-2019	Treatable-Rehabilitatable	V0E	59390130	50.912548	-119.432058	British Columbia	734	1	-0.834	3	-0.335	5	1.929	2	-0.502
3174	Puppy	Pit Bull Terrier / Labrador Retriever	No	Owner Surrender	Owner Surrender	Abandoned By A Friend Or Relative	2016-2017	Healthy	V0E	59390130	50.912548	-119.432058	British Columbia	734	1	-0.834	3	-0.335	5	1.929	2	-0.502
3175	Dog	Dogo Argentino / Labrador Retriever	No	Owner Surrender	Owner Surrender	Abandoned By A Friend Or Relative	2016-2017	Healthy	V0E	59390130	50.912548	-119.432058	British Columbia	734	1	-0.834	3	-0.335	5	1.929	2	-0.502
3176	Puppy	Pit Bull Terrier / Labrador Retriever	No	Owner Surrender	Owner Surrender	Abandoned By A Friend Or Relative	2016-2017	Healthy	V0E	59390130	50.912548	-119.432058	British Columbia	734	1	-0.834	3	-0.335	5	1.929	2	-0.502
3177	Puppy	Pit Bull Terrier / Labrador Retriever	No	Owner Surrender	Owner Surrender	Abandoned By A Friend Or Relative	2016-2017	Treatable-Rehabilitatable	V0E	59390130	50.912548	-119.432058	British Columbia	734	1	-0.834	3	-0.335	5	1.929	2	-0.502
3179	Puppy	Pit Bull Terrier / Labrador Retriever	No	Owner Surrender	Owner Surrender	Abandoned By A Friend Or Relative	2016-2017	Healthy	V0E	59390130	50.912548	-119.432058	British Columbia	734	1	-0.834	3	-0.335	5	1.929	2	-0.502
3188	Kitten	Domestic Short Hair Mix	No	Owner Surrender	Owner Surrender	Found Abandoned	2016-2017	Unhealthy-Untreatable	V0E	59390199	50.955475	-119.334628	British Columbia	486	1	-0.818	2	-0.446	5	0.92	2	-0.599
3196	Cat	Domestic Short Hair Mix	Yes	Owner Surrender	Owner Surrender	Behaviour - Undersocialized	2018-2019	Treatable-Rehabilitatable	V0E	59390127	50.974076	-119.247981	British Columbia	560	2	-0.712	3	-0.129	5	1.032	2	-0.712
3199	Cat	Domestic Short Hair Mix	Yes	Owner Surrender	Owner Surrender	Abandoned By Tenant During Move	2016-2017	Treatable-Rehabilitatable	V0E	59390127	50.974076	-119.247981	British Columbia	560	2	-0.712	3	-0.129	5	1.032	2	-0.712
3201	Dog	Pit Bull Terrier / American Staffordshire Terrier	Yes	Owner Surrender	Owner Surrender	Behaviour - Growls/Lunges/Claws/Hisses At Animals	2019-2020	Healthy	V0E	59390198	50.971091	-119.194936	British Columbia	659	2	-0.668	5	0.307	5	2.715	2	-0.611
3204	Dog	Pit Bull Terrier Mix	Yes	Owner Surrender	Owner Surrender	Moving/Evicted - Cant Find Pet Friendly Housing	2019-2020	Healthy	V0E	59390198	50.971091	-119.194936	British Columbia	659	2	-0.668	5	0.307	5	2.715	2	-0.611
3207	Kitten	Domestic Short Hair Mix	No	Owner Surrender	Owner Surrender	Unwanted Litter	2019-2020	Treatable-Rehabilitatable	V0E	59331641	51.642674	-120.0356181	British Columbia	671	1	-0.871	4	0.188	4	0.115	3	-0.357
3208	Kitten	Domestic Short Hair Mix	No	Owner Surrender	Owner Surrender	Unwanted Litter	2018-2019	Treatable-Rehabilitatable	V0E	59331641	51.642674	-120.0356181	British Columbia	671	1	-0.871	4	0.188	4	0.115	3	-0.357
3209	Kitten	Domestic Medium Hair Mix	Yes	Owner Surrender	Owner Surrender	Too Many Cats	2017-2018	Treatable-Rehabilitatable	V0E	59331641	51.642674	-120.0356181	British Columbia	671	1	-0.871	4	0.188	4	0.115	3	-0.357
3210	Kitten	Domestic Short Hair Mix	No	Owner Surrender	Owner Surrender	Too Many Cats	2017-2018	Treatable-Rehabilitatable	V0E	59331641	51.642674	-120.0356181	British Columbia	671	1	-0.871	4	0.188	4	0.115	3	-0.357
3211	Kitten	Domestic Medium Hair Mix	No	Owner Surrender	Owner Surrender	Unwanted Litter	2018-2019	Treatable-Rehabilitatable	V0E	59331641	51.642674	-120.0356181	British Columbia	671	1	-0.871	4	0.188	4	0.115	3	-0.357
3212	Kitten	Domestic Short Hair Mix	Yes	Owner Surrender	Owner Surrender	Too Many Cats	2017-2018	Treatable-Rehabilitatable	V0E	59331641	51.642674	-120.0356181	British Columbia	671	1	-0.871	4	0.188	4	0.115	3	-0.357
3213	Kitten	Domestic Short Hair Mix	No	Owner Surrender	Owner Surrender	Too Many Animals	2018-2019	Treatable-Rehabilitatable	V0E	59331641	51.642674	-120.0356181	British Columbia	671	1	-0.871	4	0.188	4	0.115	3	-0.357
3214	Kitten	Domestic Short Hair Mix	No	Owner Surrender	Owner Surrender	Feral/Free Roaming - Living on Person�s Property	2018-2019	Treatable-Rehabilitatable	V0E	59331641	51.642674	-120.0356181	British Columbia	671	1	-0.871	4	0.188	4	0.115	3	-0.357
3215	Kitten	Domestic Short Hair Mix	No	Owner Surrender	Owner Surrender	Too Many Cats	2017-2018	Treatable-Rehabilitatable	V0E	59331641	51.642674	-120.0356181	British Columbia	671	1	-0.871	4	0.188	4	0.115	3	-0.357
3216	Kitten	Domestic Short Hair Mix	No	Owner Surrender	Owner Surrender	Unwanted Litter	2018-2019	Treatable-Rehabilitatable	V0E	59331641	51.642674	-120.0356181	British Columbia	671	1	-0.871	4	0.188	4	0.115	3	-0.357
3217	Kitten	Domestic Short Hair Mix	No	Owner Surrender	Owner Surrender	Unwanted Litter	2018-2019	Treatable-Rehabilitatable	V0E	59331641	51.642674	-120.0356181	British Columbia	671	1	-0.871	4	0.188	4	0.115	3	-0.357
3218	Kitten	Domestic Short Hair Mix	No	Owner Surrender	Owner Surrender	Too Many Animals	2017-2018	Treatable-Rehabilitatable	V0E	59331641	51.642674	-120.0356181	British Columbia	671	1	-0.871	4	0.188	4	0.115	3	-0.357
3219	Cat	Domestic Short Hair Mix	No	Owner Surrender	Owner Surrender	Unwanted Litter	2019-2020	Treatable-Rehabilitatable	V0E	59331641	51.642674	-120.0356181	British Columbia	671	1	-0.871	4	0.188	4	0.115	3	-0.357
3220	Kitten	Domestic Short Hair Mix	No	Owner Surrender	Owner Surrender	Unwanted Litter	2019-2020	Treatable-Rehabilitatable	V0E	59331641	51.642674	-120.0356181	British Columbia	671	1	-0.871	4	0.188	4	0.115	3	-0.357
3221	Kitten	Domestic Short Hair Mix	No	Owner Surrender	Owner Surrender	Too Many Animals	2018-2019	Treatable-Rehabilitatable	V0E	59331641	51.642674	-120.0356181	British Columbia	671	1	-0.871	4	0.188	4	0.115	3	-0.357
3222	Kitten	Domestic Short Hair Mix	Yes	Owner Surrender	Owner Surrender	Too Many Cats	2017-2018	Treatable-Rehabilitatable	V0E	59331641	51.642674	-120.0356181	British Columbia	671	1	-0.871	4	0.188	4	0.115	3	-0.357
3223	Kitten	Domestic Short Hair Mix	No	Owner Surrender	Owner Surrender	Unwanted Litter	2019-2020	Treatable-Rehabilitatable	V0E	59331641	51.642674	-120.0356181	British Columbia	671	1	-0.871	4	0.188	4	0.115	3	-0.357
3225	Kitten	Domestic Short Hair Mix	No	Owner Surrender	Owner Surrender	Unwanted Litter	2019-2020	Treatable-Rehabilitatable	V0E	59331641	51.642674	-120.0356181	British Columbia	671	1	-0.871	4	0.188	4	0.115	3	-0.357
3227	Cat	Domestic Short Hair Mix	Yes	Owner Surrender	Owner Surrender	Feral/Free Roaming - Living on Person�s Property	2018-2019	Treatable-Rehabilitatable	V0E	59331641	51.642674	-120.0356181	British Columbia	671	1	-0.871	4	0.188	4	0.115	3	-0.357
3228	Kitten	Domestic Short Hair Mix	No	Owner Surrender	Owner Surrender	Too Many Animals	2017-2018	Treatable-Rehabilitatable	V0E	59331641	51.642674	-120.0356181	British Columbia	671	1	-0.871	4	0.188	4	0.115	3	-0.357
3229	Kitten	Domestic Short Hair Mix	No	Owner Surrender	Owner Surrender	Feral/Free Roaming - Living on Person�s Property	2018-2019	Treatable-Rehabilitatable	V0E	59331641	51.642674	-120.0356181	British Columbia	671	1	-0.871	4	0.188	4	0.115	3	-0.357
3230	Kitten	Domestic Short Hair Mix	No	Owner Surrender	Owner Surrender	Unwanted Litter	2018-2019	Treatable-Rehabilitatable	V0E	59331641	51.642674	-120.0356181	British Columbia	671	1	-0.871	4	0.188	4	0.115	3	-0.357
3231	Cat	Domestic Medium Hair Mix	No	Owner Surrender	Owner Surrender	Cant Afford Spay/Neuter	2019-2020	Treatable-Rehabilitatable	V0E	59331641	51.642674	-120.0356181	British Columbia	671	1	-0.871	4	0.188	4	0.115	3	-0.357
3232	Kitten	Domestic Medium Hair Mix	No	Owner Surrender	Owner Surrender	Unwanted Litter	2018-2019	Treatable-Rehabilitatable	V0E	59331641	51.642674	-120.0356181	British Columbia	671	1	-0.871	4	0.188	4	0.115	3	-0.357
3233	Kitten	Domestic Medium Hair Mix	No	Owner Surrender	Owner Surrender	Unwanted Litter	2018-2019	Treatable-Rehabilitatable	V0E	59331641	51.642674	-120.0356181	British Columbia	671	1	-0.871	4	0.188	4	0.115	3	-0.357
3234	Kitten	Domestic Short Hair Mix	No	Owner Surrender	Stray (No ID)	Feral/Free Roaming - Living on Person�s Property	2018-2019	Treatable-Manageable	V0E	59331641	51.642674	-120.0356181	British Columbia	671	1	-0.871	4	0.188	4	0.115	3	-0.357
3235	Kitten	Domestic Medium Hair Mix	No	Owner Surrender	Owner Surrender	Unwanted Litter	2019-2020	Treatable-Rehabilitatable	V0E	59331641	51.642674	-120.0356181	British Columbia	671	1	-0.871	4	0.188	4	0.115	3	-0.357
3236	Cat	Domestic Short Hair Mix	Yes	Owner Surrender	Owner Surrender	Feral/Free Roaming - Living on Person�s Property	2018-2019	Treatable-Rehabilitatable	V0E	59331641	51.642674	-120.0356181	British Columbia	671	1	-0.871	4	0.188	4	0.115	3	-0.357
3237	Kitten	Domestic Short Hair Mix	No	Owner Surrender	Owner Surrender	Too Many Cats	2017-2018	Treatable-Manageable	V0E	59331641	51.642674	-120.0356181	British Columbia	671	1	-0.871	4	0.188	4	0.115	3	-0.357
3238	Kitten	Domestic Short Hair Mix	No	Owner Surrender	Owner Surrender	Feral/Free Roaming - Living on Person�s Property	2017-2018	Treatable-Rehabilitatable	V0E	59331641	51.642674	-120.0356181	British Columbia	671	1	-0.871	4	0.188	4	0.115	3	-0.357
3239	Cat	Domestic Short Hair Mix	No	Owner Surrender	Owner Surrender	Feral/Free Roaming - Living on Person�s Property	2017-2018	Treatable-Manageable	V0E	59331641	51.642674	-120.0356181	British Columbia	671	1	-0.871	4	0.188	4	0.115	3	-0.357
3240	Kitten	Domestic Short Hair Mix	No	Owner Surrender	Owner Surrender	Too Many Animals	2017-2018	Treatable-Rehabilitatable	V0E	59331641	51.642674	-120.0356181	British Columbia	671	1	-0.871	4	0.188	4	0.115	3	-0.357
3241	Kitten	Domestic Short Hair Mix	No	Owner Surrender	Owner Surrender	Feral/Free Roaming - Living on Person�s Property	2019-2020	Treatable-Rehabilitatable	V0E	59331641	51.642674	-120.0356181	British Columbia	671	1	-0.871	4	0.188	4	0.115	3	-0.357
3242	Kitten	Domestic Medium Hair Mix	No	Owner Surrender	Owner Surrender	Unable To Find Home	2017-2018	Treatable-Rehabilitatable	V0E	59331641	51.642674	-120.0356181	British Columbia	671	1	-0.871	4	0.188	4	0.115	3	-0.357
3243	Kitten	Domestic Short Hair Mix	No	Owner Surrender	Owner Surrender	Too Many Cats	2016-2017	NA	V0E	59331641	51.642674	-120.0356181	British Columbia	671	1	-0.871	4	0.188	4	0.115	3	-0.357
3244	Kitten	Domestic Longhair Mix	Yes	Owner Surrender	Owner Surrender	Unable To Find Home	2016-2017	Treatable-Rehabilitatable	V0E	59331641	51.642674	-120.0356181	British Columbia	671	1	-0.871	4	0.188	4	0.115	3	-0.357
3245	Kitten	Domestic Short Hair Mix	No	Owner Surrender	Owner Surrender	Too Many Cats	2017-2018	Treatable-Manageable	V0E	59331641	51.642674	-120.0356181	British Columbia	671	1	-0.871	4	0.188	4	0.115	3	-0.357
3246	Kitten	Domestic Short Hair Mix	No	Owner Surrender	Owner Surrender	Too Many Animals	2018-2019	Treatable-Rehabilitatable	V0E	59331641	51.642674	-120.0356181	British Columbia	671	1	-0.871	4	0.188	4	0.115	3	-0.357
3248	Cat	Domestic Short Hair Mix	Yes	Owner Surrender	Owner Surrender	Too Many Cats	2017-2018	Treatable-Rehabilitatable	V0E	59331641	51.642674	-120.0356181	British Columbia	671	1	-0.871	4	0.188	4	0.115	3	-0.357
3249	Kitten	Domestic Short Hair Mix	No	Owner Surrender	Stray (No ID)	Abandoned By A Friend Or Relative	2017-2018	Healthy	V0E	59331641	51.642674	-120.0356181	British Columbia	671	1	-0.871	4	0.188	4	0.115	3	-0.357
3250	Kitten	Domestic Short Hair Mix	No	Owner Surrender	Owner Surrender	Too Many Animals	2018-2019	Treatable-Rehabilitatable	V0E	59331641	51.642674	-120.0356181	British Columbia	671	1	-0.871	4	0.188	4	0.115	3	-0.357
3251	Kitten	Domestic Short Hair Mix	No	Owner Surrender	Owner Surrender	Feral/Free Roaming - Living on Person�s Property	2017-2018	Treatable-Rehabilitatable	V0E	59331641	51.642674	-120.0356181	British Columbia	671	1	-0.871	4	0.188	4	0.115	3	-0.357
3254	Cat	Domestic Short Hair Mix	Yes	Owner Surrender	Owner Surrender	Feral/Free Roaming - Living on Person�s Property	2018-2019	Treatable-Rehabilitatable	V0E	59331641	51.642674	-120.0356181	British Columbia	671	1	-0.871	4	0.188	4	0.115	3	-0.357
3255	Kitten	Domestic Medium Hair Mix	No	Owner Surrender	Owner Surrender	Unwanted Litter	2018-2019	Treatable-Rehabilitatable	V0E	59331641	51.642674	-120.0356181	British Columbia	671	1	-0.871	4	0.188	4	0.115	3	-0.357
3257	Kitten	Domestic Longhair Mix	Yes	Owner Surrender	Owner Surrender	Unable To Find Home	2016-2017	Treatable-Rehabilitatable	V0E	59331641	51.642674	-120.0356181	British Columbia	671	1	-0.871	4	0.188	4	0.115	3	-0.357
3258	Kitten	Domestic Medium Hair Mix	No	Owner Surrender	Owner Surrender	Unwanted Litter	2019-2020	Treatable-Rehabilitatable	V0E	59331641	51.642674	-120.0356181	British Columbia	671	1	-0.871	4	0.188	4	0.115	3	-0.357
3259	Cat	Domestic Medium Hair Mix	No	Owner Surrender	Owner Surrender	Unwanted Litter	2019-2020	Treatable-Rehabilitatable	V0E	59331641	51.642674	-120.0356181	British Columbia	671	1	-0.871	4	0.188	4	0.115	3	-0.357
3260	Kitten	Domestic Short Hair Mix	No	Owner Surrender	Owner Surrender	Feral/Free Roaming - Living on Person�s Property	2017-2018	Treatable-Rehabilitatable	V0E	59331641	51.642674	-120.0356181	British Columbia	671	1	-0.871	4	0.188	4	0.115	3	-0.357
3262	Cat	Domestic Short Hair Mix	No	Owner Surrender	Owner Surrender	Too Many Animals	2018-2019	Treatable-Manageable	V0E	59331641	51.642674	-120.0356181	British Columbia	671	1	-0.871	4	0.188	4	0.115	3	-0.357
3266	Kitten	Domestic Medium Hair Mix	Yes	Owner Surrender	Owner Surrender	Too Many Animals	2017-2018	Treatable-Rehabilitatable	V0E	59331641	51.642674	-120.0356181	British Columbia	671	1	-0.871	4	0.188	4	0.115	3	-0.357
3267	Kitten	Domestic Short Hair Mix	No	Owner Surrender	Owner Surrender	Feral/Free Roaming - Living on Person�s Property	2019-2020	Treatable-Rehabilitatable	V0E	59331641	51.642674	-120.0356181	British Columbia	671	1	-0.871	4	0.188	4	0.115	3	-0.357
3271	Kitten	Domestic Longhair Mix	Yes	Owner Surrender	Owner Surrender	Unable To Find Home	2016-2017	Treatable-Rehabilitatable	V0E	59331641	51.642674	-120.0356181	British Columbia	671	1	-0.871	4	0.188	4	0.115	3	-0.357
3272	Kitten	Domestic Medium Hair Mix	No	Owner Surrender	Owner Surrender	Too Many Animals	2017-2018	Treatable-Rehabilitatable	V0E	59331641	51.642674	-120.0356181	British Columbia	671	1	-0.871	4	0.188	4	0.115	3	-0.357
3273	Kitten	Domestic Short Hair Mix	No	Owner Surrender	Stray (No ID)	Abandoned By A Friend Or Relative	2017-2018	Healthy	V0E	59331641	51.642674	-120.0356181	British Columbia	671	1	-0.871	4	0.188	4	0.115	3	-0.357
3274	Kitten	Domestic Short Hair Mix	No	Owner Surrender	Owner Surrender	Too Many Cats	2017-2018	Treatable-Rehabilitatable	V0E	59331641	51.642674	-120.0356181	British Columbia	671	1	-0.871	4	0.188	4	0.115	3	-0.357
3275	Kitten	Domestic Short Hair Mix	No	Owner Surrender	Owner Surrender	Feral/Free Roaming - Living on Person�s Property	2017-2018	Treatable-Rehabilitatable	V0E	59331641	51.642674	-120.0356181	British Columbia	671	1	-0.871	4	0.188	4	0.115	3	-0.357
3276	Kitten	Domestic Short Hair Mix	No	Owner Surrender	Owner Surrender	Too Many Cats	2016-2017	NA	V0E	59331641	51.642674	-120.0356181	British Columbia	671	1	-0.871	4	0.188	4	0.115	3	-0.357
3278	Cat	Domestic Medium Hair Mix	No	Owner Surrender	Owner Surrender	Relation Split	2016-2017	Healthy	V0E	59331641	51.642674	-120.0356181	British Columbia	671	1	-0.871	4	0.188	4	0.115	3	-0.357
3279	Kitten	Domestic Short Hair Mix	No	Owner Surrender	Owner Surrender	Feral/Free Roaming - Living on Person�s Property	2017-2018	Treatable-Rehabilitatable	V0E	59331641	51.642674	-120.0356181	British Columbia	671	1	-0.871	4	0.188	4	0.115	3	-0.357
3280	Kitten	Domestic Short Hair Mix	No	Owner Surrender	Owner Surrender	Feral/Free Roaming - Living on Person�s Property	2019-2020	Treatable-Rehabilitatable	V0E	59331641	51.642674	-120.0356181	British Columbia	671	1	-0.871	4	0.188	4	0.115	3	-0.357
3282	Kitten	Domestic Short Hair Mix	No	Owner Surrender	Owner Surrender	Too Many Animals	2017-2018	Treatable-Rehabilitatable	V0E	59331641	51.642674	-120.0356181	British Columbia	671	1	-0.871	4	0.188	4	0.115	3	-0.357
3283	Kitten	Domestic Short Hair Mix	No	Owner Surrender	Owner Surrender	Feral/Free Roaming - Living on Person�s Property	2017-2018	Treatable-Rehabilitatable	V0E	59331641	51.642674	-120.0356181	British Columbia	671	1	-0.871	4	0.188	4	0.115	3	-0.357
3284	Kitten	Domestic Short Hair Mix	No	Owner Surrender	Owner Surrender	Feral/Free Roaming - Living on Person�s Property	2019-2020	Treatable-Rehabilitatable	V0E	59331641	51.642674	-120.0356181	British Columbia	671	1	-0.871	4	0.188	4	0.115	3	-0.357
3285	Cat	Domestic Short Hair Mix	Yes	Owner Surrender	Stray (No ID)	Feral/Free Roaming - Living on Person�s Property	2018-2019	Treatable-Rehabilitatable	V0E	59331641	51.642674	-120.0356181	British Columbia	671	1	-0.871	4	0.188	4	0.115	3	-0.357
3287	Kitten	Domestic Short Hair Mix	No	Owner Surrender	Owner Surrender	Feral/Free Roaming - Living on Person�s Property	2019-2020	Treatable-Rehabilitatable	V0E	59331641	51.642674	-120.0356181	British Columbia	671	1	-0.871	4	0.188	4	0.115	3	-0.357
3288	Cat	Domestic Short Hair Mix	No	Owner Surrender	Owner Surrender	Feral/Free Roaming - Living on Person�s Property	2017-2018	Treatable-Rehabilitatable	V0E	59331641	51.642674	-120.0356181	British Columbia	671	1	-0.871	4	0.188	4	0.115	3	-0.357
3289	Kitten	Domestic Short Hair Mix	No	Owner Surrender	Owner Surrender	Too Many Animals	2017-2018	Treatable-Rehabilitatable	V0E	59331641	51.642674	-120.0356181	British Columbia	671	1	-0.871	4	0.188	4	0.115	3	-0.357
3290	Kitten	Domestic Short Hair Mix	No	Owner Surrender	Owner Surrender	Feral/Free Roaming - Living on Person�s Property	2019-2020	Treatable-Rehabilitatable	V0E	59331641	51.642674	-120.0356181	British Columbia	671	1	-0.871	4	0.188	4	0.115	3	-0.357
3292	Kitten	Domestic Short Hair Mix	No	Owner Surrender	Owner Surrender	Unwanted Litter	2019-2020	Treatable-Rehabilitatable	V0E	59331641	51.642674	-120.0356181	British Columbia	671	1	-0.871	4	0.188	4	0.115	3	-0.357
3293	Kitten	Domestic Medium Hair Mix	No	Owner Surrender	Owner Surrender	Too Many Cats	2017-2018	Treatable-Rehabilitatable	V0E	59331641	51.642674	-120.0356181	British Columbia	671	1	-0.871	4	0.188	4	0.115	3	-0.357
3294	Kitten	Domestic Short Hair Mix	No	Owner Surrender	Owner Surrender	Unwanted Litter	2018-2019	Treatable-Rehabilitatable	V0E	59331641	51.642674	-120.0356181	British Columbia	671	1	-0.871	4	0.188	4	0.115	3	-0.357
3295	Kitten	Domestic Short Hair Mix	No	Owner Surrender	Owner Surrender	Feral/Free Roaming - Living on Person�s Property	2017-2018	Treatable-Rehabilitatable	V0E	59331641	51.642674	-120.0356181	British Columbia	671	1	-0.871	4	0.188	4	0.115	3	-0.357
3297	Cat	Domestic Short Hair Mix	No	Owner Surrender	Owner Surrender	Pregnant - Animal Is Pregnant	2017-2018	Treatable-Manageable	V0E	59331641	51.642674	-120.0356181	British Columbia	671	1	-0.871	4	0.188	4	0.115	3	-0.357
3298	Cat	Domestic Longhair Mix	Yes	Owner Surrender	Owner Surrender	Abandoned By A Friend Or Relative	2017-2018	Treatable-Rehabilitatable	V0E	59331641	51.642674	-120.0356181	British Columbia	671	1	-0.871	4	0.188	4	0.115	3	-0.357
3299	Kitten	Domestic Short Hair Mix	No	Owner Surrender	Owner Surrender	Unable To Find Home	2017-2018	Treatable-Rehabilitatable	V0E	59331641	51.642674	-120.0356181	British Columbia	671	1	-0.871	4	0.188	4	0.115	3	-0.357
3300	Kitten	Domestic Short Hair Mix	No	Owner Surrender	Owner Surrender	Too Many Animals	2017-2018	Treatable-Rehabilitatable	V0E	59331641	51.642674	-120.0356181	British Columbia	671	1	-0.871	4	0.188	4	0.115	3	-0.357
3301	Kitten	Domestic Short Hair Mix	No	Owner Surrender	Owner Surrender	Unwanted Litter	2018-2019	Treatable-Rehabilitatable	V0E	59331641	51.642674	-120.0356181	British Columbia	671	1	-0.871	4	0.188	4	0.115	3	-0.357
3302	Dog	Poodle Miniature Mix	No	Owner Surrender	Owner Surrender	Life Change-Human Illness/Injury/CareHome/Hospital	2017-2018	Treatable-Rehabilitatable	V0E	59331641	51.642674	-120.0356181	British Columbia	671	1	-0.871	4	0.188	4	0.115	3	-0.357
3303	Kitten	Domestic Longhair Mix	No	Owner Surrender	Owner Surrender	Feral/Free Roaming - Living on Person�s Property	2019-2020	Treatable-Rehabilitatable	V0E	59331641	51.642674	-120.0356181	British Columbia	671	1	-0.871	4	0.188	4	0.115	3	-0.357
3304	Kitten	Domestic Medium Hair Mix	No	Owner Surrender	Owner Surrender	Too Many Animals	2017-2018	Treatable-Rehabilitatable	V0E	59331641	51.642674	-120.0356181	British Columbia	671	1	-0.871	4	0.188	4	0.115	3	-0.357
3305	Kitten	Domestic Short Hair Mix	No	Owner Surrender	Owner Surrender	Unable To Find Home	2017-2018	Treatable-Rehabilitatable	V0E	59331641	51.642674	-120.0356181	British Columbia	671	1	-0.871	4	0.188	4	0.115	3	-0.357
3306	Kitten	Domestic Short Hair Mix	No	Owner Surrender	Owner Surrender	Unable To Find Home	2017-2018	Treatable-Rehabilitatable	V0E	59331641	51.642674	-120.0356181	British Columbia	671	1	-0.871	4	0.188	4	0.115	3	-0.357
3307	Cat	Domestic Short Hair Mix	No	Owner Surrender	Owner Surrender	Feral/Free Roaming - Living on Person�s Property	2019-2020	Treatable-Manageable	V0E	59331641	51.642674	-120.0356181	British Columbia	671	1	-0.871	4	0.188	4	0.115	3	-0.357
3309	Kitten	Domestic Short Hair Mix	No	Owner Surrender	Owner Surrender	Feral/Free Roaming - Living on Person�s Property	2019-2020	Treatable-Rehabilitatable	V0E	59331641	51.642674	-120.0356181	British Columbia	671	1	-0.871	4	0.188	4	0.115	3	-0.357
3310	Cat	Domestic Short Hair Mix	No	Owner Surrender	Stray (No ID)	Abandoned By A Friend Or Relative	2017-2018	Treatable-Rehabilitatable	V0E	59331641	51.642674	-120.0356181	British Columbia	671	1	-0.871	4	0.188	4	0.115	3	-0.357
3311	Kitten	Domestic Medium Hair Mix	No	Owner Surrender	Stray (No ID)	Upper Respiratory Infection (uri)	2016-2017	Treatable-Rehabilitatable	V0E	59331641	51.642674	-120.0356181	British Columbia	671	1	-0.871	4	0.188	4	0.115	3	-0.357
3312	Kitten	Domestic Short Hair Mix	No	Owner Surrender	Owner Surrender	Unwanted Litter	2019-2020	Treatable-Rehabilitatable	V0E	59331641	51.642674	-120.0356181	British Columbia	671	1	-0.871	4	0.188	4	0.115	3	-0.357
3313	Cat	Domestic Medium Hair Mix	No	Owner Surrender	Owner Surrender	Feral/Free Roaming - Living on Person�s Property	2018-2019	Treatable-Manageable	V0E	59331641	51.653785	-119.989854	British Columbia	671	1	-0.871	4	0.188	4	0.115	3	-0.357
3314	Cat	Domestic Medium Hair Mix	No	Owner Surrender	Owner Surrender	Moving House	2017-2018	Treatable-Rehabilitatable	V0E	59331641	51.653785	-119.989854	British Columbia	671	1	-0.871	4	0.188	4	0.115	3	-0.357
3316	Cat	Domestic Short Hair Mix	No	Owner Surrender	Owner Surrender	Too Many Animals	2018-2019	Healthy	V0E	59331641	51.653785	-119.989854	British Columbia	671	1	-0.871	4	0.188	4	0.115	3	-0.357
3317	Cat	Domestic Short Hair Mix	No	Owner Surrender	Owner Surrender	Unwanted Litter	2017-2018	Healthy	V0E	59331641	51.653785	-119.989854	British Columbia	671	1	-0.871	4	0.188	4	0.115	3	-0.357
3318	Cat	Domestic Short Hair Mix	No	Owner Surrender	Owner Surrender	Too Many Cats	2017-2018	Treatable-Rehabilitatable	V0E	59331641	51.653785	-119.989854	British Columbia	671	1	-0.871	4	0.188	4	0.115	3	-0.357
3320	Cat	Domestic Short Hair Mix	No	Owner Surrender	Owner Surrender	Cant Afford Spay/Neuter	2018-2019	Healthy	V0E	59331641	51.653785	-119.989854	British Columbia	671	1	-0.871	4	0.188	4	0.115	3	-0.357
3321	Cat	Domestic Medium Hair Mix	No	Owner Surrender	Owner Surrender	Moving/Evicted - Cant Find Pet Friendly Housing	2018-2019	Healthy	V0E	59331641	51.653785	-119.989854	British Columbia	671	1	-0.871	4	0.188	4	0.115	3	-0.357
3322	Cat	Domestic Medium Hair Mix	No	Owner Surrender	Owner Surrender	Life Change- Jail/Treatment Centre/Transition Home	2018-2019	Treatable-Rehabilitatable	V0E	59331641	51.653785	-119.989854	British Columbia	671	1	-0.871	4	0.188	4	0.115	3	-0.357
3323	Kitten	Domestic Medium Hair Mix	Yes	Owner Surrender	Owner Surrender	Unwanted Litter	2017-2018	Treatable-Rehabilitatable	V0E	59331641	51.653785	-119.989854	British Columbia	671	1	-0.871	4	0.188	4	0.115	3	-0.357
3324	Cat	Domestic Medium Hair Mix	No	Owner Surrender	Owner Surrender	Life Change-Human Illness/Injury/CareHome/Hospital	2018-2019	Healthy	V0E	59331641	51.653785	-119.989854	British Columbia	671	1	-0.871	4	0.188	4	0.115	3	-0.357
3325	Kitten	Domestic Short Hair Mix	No	Owner Surrender	Owner Surrender	Too Many Cats	2017-2018	Treatable-Rehabilitatable	V0E	59331641	51.653785	-119.989854	British Columbia	671	1	-0.871	4	0.188	4	0.115	3	-0.357
3326	Kitten	Domestic Short Hair Mix	No	Owner Surrender	Owner Surrender	Unable To Find Home	2017-2018	Treatable-Rehabilitatable	V0E	59331641	51.653785	-119.989854	British Columbia	671	1	-0.871	4	0.188	4	0.115	3	-0.357
3329	Cat	Domestic Short Hair Mix	No	Owner Surrender	Owner Surrender	Too Many Animals	2018-2019	Treatable-Manageable	V0E	59331641	51.653785	-119.989854	British Columbia	671	1	-0.871	4	0.188	4	0.115	3	-0.357
3330	Cat	Domestic Short Hair Mix	No	Owner Surrender	Owner Surrender	Feral/Free Roaming - Living on Person�s Property	2019-2020	NA	V0E	59331641	51.653785	-119.989854	British Columbia	671	1	-0.871	4	0.188	4	0.115	3	-0.357
3333	Kitten	Domestic Medium Hair Mix	No	Owner Surrender	Owner Surrender	Unwanted Litter	2017-2018	Treatable-Rehabilitatable	V0E	59331641	51.653785	-119.989854	British Columbia	671	1	-0.871	4	0.188	4	0.115	3	-0.357
3334	Cat	Domestic Short Hair Mix	No	Owner Surrender	Owner Surrender	Feral/Free Roaming - Living on Person�s Property	2019-2020	NA	V0E	59331641	51.653785	-119.989854	British Columbia	671	1	-0.871	4	0.188	4	0.115	3	-0.357
3337	Kitten	Domestic Short Hair Mix	No	Owner Surrender	Owner Surrender	Too Many Cats	2017-2018	Treatable-Rehabilitatable	V0E	59331641	51.653785	-119.989854	British Columbia	671	1	-0.871	4	0.188	4	0.115	3	-0.357
3339	Kitten	Domestic Short Hair Mix	No	Owner Surrender	Owner Surrender	Feral/Free Roaming - Living on Person�s Property	2018-2019	Treatable-Rehabilitatable	V0E	59331641	51.653785	-119.989854	British Columbia	671	1	-0.871	4	0.188	4	0.115	3	-0.357
3341	Kitten	Domestic Short Hair Mix	No	Owner Surrender	Owner Surrender	Feral/Free Roaming - Living on Person�s Property	2018-2019	Treatable-Rehabilitatable	V0E	59331641	51.653785	-119.989854	British Columbia	671	1	-0.871	4	0.188	4	0.115	3	-0.357
3342	Kitten	Domestic Short Hair Mix	No	Owner Surrender	Owner Surrender	Too Many Animals	2018-2019	Treatable-Rehabilitatable	V0E	59331641	51.653785	-119.989854	British Columbia	671	1	-0.871	4	0.188	4	0.115	3	-0.357
3343	Cat	Domestic Medium Hair Mix	No	Owner Surrender	Owner Surrender	Moving/Evicted - Cant Take Pet Where Owner Going	2018-2019	Healthy	V0E	59331641	51.653785	-119.989854	British Columbia	671	1	-0.871	4	0.188	4	0.115	3	-0.357
3344	Kitten	Domestic Medium Hair Mix	Yes	Owner Surrender	Owner Surrender	Unwanted Litter	2017-2018	Treatable-Rehabilitatable	V0E	59331641	51.653785	-119.989854	British Columbia	671	1	-0.871	4	0.188	4	0.115	3	-0.357
3345	Cat	Domestic Medium Hair Mix	No	Owner Surrender	Owner Surrender	Moving/Evicted - Cant Find Pet Friendly Housing	2018-2019	Healthy	V0E	59331641	51.653785	-119.989854	British Columbia	671	1	-0.871	4	0.188	4	0.115	3	-0.357
3346	Kitten	Domestic Short Hair Mix	No	Owner Surrender	Owner Surrender	Too Many Cats	2017-2018	Treatable-Rehabilitatable	V0E	59331641	51.653785	-119.989854	British Columbia	671	1	-0.871	4	0.188	4	0.115	3	-0.357
3347	Kitten	Domestic Short Hair Mix	No	Owner Surrender	Owner Surrender	Too Many Cats	2017-2018	Treatable-Rehabilitatable	V0E	59331641	51.653785	-119.989854	British Columbia	671	1	-0.871	4	0.188	4	0.115	3	-0.357
3348	Cat	Domestic Longhair Mix	No	Owner Surrender	Owner Surrender	Feral/Free Roaming - Living on Person�s Property	2019-2020	NA	V0E	59331641	51.653785	-119.989854	British Columbia	671	1	-0.871	4	0.188	4	0.115	3	-0.357
3349	Kitten	Domestic Medium Hair Mix	No	Owner Surrender	Owner Surrender	Unwanted Litter	2017-2018	Treatable-Rehabilitatable	V0E	59331641	51.653785	-119.989854	British Columbia	671	1	-0.871	4	0.188	4	0.115	3	-0.357
3350	Kitten	Domestic Medium Hair Mix	No	Owner Surrender	Owner Surrender	Too Many Cats	2017-2018	Treatable-Rehabilitatable	V0E	59331641	51.653785	-119.989854	British Columbia	671	1	-0.871	4	0.188	4	0.115	3	-0.357
3351	Cat	Domestic Medium Hair Mix	Yes	Owner Surrender	Owner Surrender	Moving House	2017-2018	Treatable-Rehabilitatable	V0E	59331641	51.653785	-119.989854	British Columbia	671	1	-0.871	4	0.188	4	0.115	3	-0.357
3353	Cat	Domestic Short Hair Mix	No	Owner Surrender	Owner Surrender	Too Many Animals	2018-2019	Treatable-Rehabilitatable	V0E	59331641	51.653785	-119.989854	British Columbia	671	1	-0.871	4	0.188	4	0.115	3	-0.357
3354	Kitten	Domestic Short Hair Mix	No	Owner Surrender	Owner Surrender	Feral/Free Roaming - Living on Person�s Property	2018-2019	Treatable-Rehabilitatable	V0E	59331641	51.653785	-119.989854	British Columbia	671	1	-0.871	4	0.188	4	0.115	3	-0.357
3355	Kitten	Domestic Medium Hair Mix	Yes	Owner Surrender	Owner Surrender	Unwanted Litter	2017-2018	Treatable-Rehabilitatable	V0E	59331641	51.653785	-119.989854	British Columbia	671	1	-0.871	4	0.188	4	0.115	3	-0.357
3356	Cat	Domestic Short Hair Mix	No	Owner Surrender	Owner Surrender	Feral/Free Roaming - Living on Person�s Property	2017-2018	Treatable-Manageable	V0E	59331641	51.653785	-119.989854	British Columbia	671	1	-0.871	4	0.188	4	0.115	3	-0.357
3357	Kitten	Domestic Medium Hair Mix	No	Owner Surrender	Owner Surrender	Too Many Cats	2017-2018	Treatable-Rehabilitatable	V0E	59331641	51.653785	-119.989854	British Columbia	671	1	-0.871	4	0.188	4	0.115	3	-0.357
3358	Cat	Domestic Short Hair Mix	No	Owner Surrender	Owner Surrender	Moving House	2017-2018	Treatable-Rehabilitatable	V0E	59331641	51.653785	-119.989854	British Columbia	671	1	-0.871	4	0.188	4	0.115	3	-0.357
3359	Kitten	Domestic Medium Hair Mix	No	Owner Surrender	Owner Surrender	Too Many Cats	2017-2018	Treatable-Rehabilitatable	V0E	59331641	51.653785	-119.989854	British Columbia	671	1	-0.871	4	0.188	4	0.115	3	-0.357
3361	Kitten	Domestic Short Hair Mix	No	Owner Surrender	Owner Surrender	Too Many Cats	2017-2018	Treatable-Rehabilitatable	V0E	59331641	51.653785	-119.989854	British Columbia	671	1	-0.871	4	0.188	4	0.115	3	-0.357
3362	Kitten	Domestic Short Hair Mix	No	Owner Surrender	Owner Surrender	Too Many Animals	2018-2019	Treatable-Rehabilitatable	V0E	59331641	51.653785	-119.989854	British Columbia	671	1	-0.871	4	0.188	4	0.115	3	-0.357
3363	Cat	Domestic Short Hair Mix	Yes	Owner Surrender	Owner Surrender	Moving/Evicted - Cant Afford Pet Friendly Housing	2019-2020	Healthy	V0E	59331641	51.653785	-119.989854	British Columbia	671	1	-0.871	4	0.188	4	0.115	3	-0.357
3364	Kitten	Domestic Short Hair Mix	No	Owner Surrender	Owner Surrender	Feral/Free Roaming - Living on Person�s Property	2018-2019	Treatable-Rehabilitatable	V0E	59331641	51.653785	-119.989854	British Columbia	671	1	-0.871	4	0.188	4	0.115	3	-0.357
3365	Kitten	Domestic Short Hair Mix	No	Owner Surrender	Owner Surrender	Unwanted Litter	2017-2018	Treatable-Rehabilitatable	V0E	59331641	51.653785	-119.989854	British Columbia	671	1	-0.871	4	0.188	4	0.115	3	-0.357
3366	Cat	Domestic Short Hair Mix	No	Owner Surrender	Owner Surrender	Feral/Free Roaming - Living on Person�s Property	2019-2020	NA	V0E	59331641	51.653785	-119.989854	British Columbia	671	1	-0.871	4	0.188	4	0.115	3	-0.357
3367	Kitten	Domestic Short Hair Mix	No	Owner Surrender	Owner Surrender	Feral/Free Roaming - Living on Person�s Property	2018-2019	Treatable-Rehabilitatable	V0E	59331641	51.653785	-119.989854	British Columbia	671	1	-0.871	4	0.188	4	0.115	3	-0.357
3368	Cat	Domestic Short Hair Mix	No	Owner Surrender	Owner Surrender	Moving House	2017-2018	Treatable-Rehabilitatable	V0E	59331641	51.653785	-119.989854	British Columbia	671	1	-0.871	4	0.188	4	0.115	3	-0.357
3369	Cat	Domestic Short Hair Mix	No	Owner Surrender	Owner Surrender	Moving/Evicted - Cant Afford Pet Friendly Housing	2019-2020	Treatable-Rehabilitatable	V0E	59331641	51.653785	-119.989854	British Columbia	671	1	-0.871	4	0.188	4	0.115	3	-0.357
3370	Kitten	Domestic Short Hair Mix	No	Owner Surrender	Owner Surrender	Feral/Free Roaming - Living on Person�s Property	2018-2019	Treatable-Rehabilitatable	V0E	59331641	51.653785	-119.989854	British Columbia	671	1	-0.871	4	0.188	4	0.115	3	-0.357
3371	Kitten	Domestic Medium Hair Mix	No	Owner Surrender	Owner Surrender	Too Many Animals	2018-2019	Treatable-Rehabilitatable	V0E	59331641	51.653785	-119.989854	British Columbia	671	1	-0.871	4	0.188	4	0.115	3	-0.357
3372	Kitten	Domestic Medium Hair Mix	Yes	Owner Surrender	Owner Surrender	Unwanted Litter	2017-2018	Treatable-Rehabilitatable	V0E	59331641	51.653785	-119.989854	British Columbia	671	1	-0.871	4	0.188	4	0.115	3	-0.357
3373	Kitten	Domestic Short Hair Mix	No	Owner Surrender	Owner Surrender	Too Many Cats	2017-2018	Treatable-Rehabilitatable	V0E	59331641	51.653785	-119.989854	British Columbia	671	1	-0.871	4	0.188	4	0.115	3	-0.357
3374	Kitten	Domestic Short Hair Mix	No	Owner Surrender	Owner Surrender	No Longer Wanted	2017-2018	Treatable-Rehabilitatable	V0E	59331636	51.624137	-120.106147	British Columbia	370	1	-0.834	5	0.608	5	1.615	3	-0.476
3376	Kitten	Domestic Longhair Mix	No	Owner Surrender	Owner Surrender	Other	2017-2018	Treatable-Rehabilitatable	V0E	59331636	51.624137	-120.106147	British Columbia	370	1	-0.834	5	0.608	5	1.615	3	-0.476
3377	Cat	Siamese / Domestic Short Hair	No	Owner Surrender	Owner Surrender	Moving/Evicted - Cant Take Pet Where Owner Going	2018-2019	Healthy	V0E	59331636	51.624137	-120.106147	British Columbia	370	1	-0.834	5	0.608	5	1.615	3	-0.476
3378	Kitten	Domestic Short Hair Mix	No	Owner Surrender	Owner Surrender	No Longer Wanted	2017-2018	Treatable-Rehabilitatable	V0E	59331636	51.624137	-120.106147	British Columbia	370	1	-0.834	5	0.608	5	1.615	3	-0.476
3379	Kitten	Domestic Short Hair Mix	No	Owner Surrender	Owner Surrender	No Longer Wanted	2017-2018	Treatable-Rehabilitatable	V0E	59331636	51.624137	-120.106147	British Columbia	370	1	-0.834	5	0.608	5	1.615	3	-0.476
3380	Kitten	Domestic Short Hair Mix	No	Owner Surrender	Owner Surrender	No Longer Wanted	2017-2018	Treatable-Rehabilitatable	V0E	59331636	51.624137	-120.106147	British Columbia	370	1	-0.834	5	0.608	5	1.615	3	-0.476
3381	Kitten	Domestic Medium Hair Mix	No	Owner Surrender	Owner Surrender	Other	2017-2018	Treatable-Rehabilitatable	V0E	59331636	51.624137	-120.106147	British Columbia	370	1	-0.834	5	0.608	5	1.615	3	-0.476
3388	Kitten	Domestic Short Hair Mix	No	Owner Surrender	Owner Surrender	No Longer Wanted	2017-2018	Treatable-Rehabilitatable	V0E	59331636	51.624137	-120.106147	British Columbia	370	1	-0.834	5	0.608	5	1.615	3	-0.476
3389	Dog	Pit Bull Terrier / Australian Cattle Dog/Red Heeler	No	Owner Surrender	Owner Surrender	Allergies - Person Has Allergies To Pet	2019-2020	Treatable-Rehabilitatable	V0E	59331636	51.624137	-120.106147	British Columbia	370	1	-0.834	5	0.608	5	1.615	3	-0.476
3391	Cat	Siamese / Domestic Short Hair	No	Owner Surrender	Owner Surrender	Moving/Evicted - Cant Take Pet Where Owner Going	2018-2019	Healthy	V0E	59331636	51.624137	-120.106147	British Columbia	370	1	-0.834	5	0.608	5	1.615	3	-0.476
3392	Kitten	Domestic Short Hair Mix	No	Owner Surrender	Owner Surrender	Other	2017-2018	Treatable-Rehabilitatable	V0E	59331636	51.624137	-120.106147	British Columbia	370	1	-0.834	5	0.608	5	1.615	3	-0.476
3394	Kitten	Domestic Short Hair Mix	No	Owner Surrender	Owner Surrender	Other	2017-2018	Treatable-Rehabilitatable	V0E	59331636	51.624137	-120.106147	British Columbia	370	1	-0.834	5	0.608	5	1.615	3	-0.476
3395	Kitten	Domestic Short Hair Mix	No	Owner Surrender	Owner Surrender	Other	2017-2018	Treatable-Rehabilitatable	V0E	59331636	51.624137	-120.106147	British Columbia	370	1	-0.834	5	0.608	5	1.615	3	-0.476
3397	Kitten	Domestic Short Hair Mix	No	Owner Surrender	Owner Surrender	Other	2017-2018	Treatable-Rehabilitatable	V0E	59331636	51.624137	-120.106147	British Columbia	370	1	-0.834	5	0.608	5	1.615	3	-0.476
3398	Kitten	Domestic Short Hair Mix	No	Owner Surrender	Owner Surrender	No Longer Wanted	2017-2018	Treatable-Rehabilitatable	V0E	59331636	51.624137	-120.106147	British Columbia	370	1	-0.834	5	0.608	5	1.615	3	-0.476
3399	Kitten	Domestic Short Hair Mix	Yes	Owner Surrender	Owner Surrender	Moving House	2017-2018	Healthy	V0E	59331636	51.624137	-120.106147	British Columbia	370	1	-0.834	5	0.608	5	1.615	3	-0.476
3400	Kitten	Domestic Short Hair Mix	Yes	Owner Surrender	Owner Surrender	Moving House	2017-2018	Healthy	V0E	59331636	51.624137	-120.106147	British Columbia	370	1	-0.834	5	0.608	5	1.615	3	-0.476
3401	Kitten	Domestic Short Hair Mix	No	Owner Surrender	Owner Surrender	Other	2017-2018	Treatable-Rehabilitatable	V0E	59331636	51.624137	-120.106147	British Columbia	370	1	-0.834	5	0.608	5	1.615	3	-0.476
3403	Dog	Border Collie / Husky	No	Owner Surrender	Owner Surrender	Behaviour - Too Active	2019-2020	Healthy	NA	NA	NA	NA	NA	NA	NA	NA	NA	NA	NA	NA	NA	NA
3405	Cat	Domestic Short Hair Mix	Yes	Owner Surrender	Owner Surrender	Cant Afford Vet Expenses for Chronic Condition	2018-2019	Unhealthy-Untreatable	NA	NA	NA	NA	NA	NA	NA	NA	NA	NA	NA	NA	NA	NA
3406	Dog	German Shepherd Mix	No	Owner Surrender	Owner Surrender	Behaviour - Too Active	2017-2018	Healthy	NA	NA	NA	NA	NA	NA	NA	NA	NA	NA	NA	NA	NA	NA
3407	Cat	Domestic Short Hair Mix	Yes	Owner Surrender	Owner Surrender	Too Many Other Animals	2016-2017	Treatable-Rehabilitatable	NA	NA	NA	NA	NA	NA	NA	NA	NA	NA	NA	NA	NA	NA
3408	Kitten	Domestic Short Hair Mix	Yes	Owner Surrender	Owner Surrender	Too Many Other Animals	2016-2017	Treatable-Rehabilitatable	NA	NA	NA	NA	NA	NA	NA	NA	NA	NA	NA	NA	NA	NA
3409	Kitten	Domestic Short Hair Mix	Yes	Owner Surrender	Owner Surrender	Too Many Other Animals	2016-2017	Treatable-Rehabilitatable	NA	NA	NA	NA	NA	NA	NA	NA	NA	NA	NA	NA	NA	NA
3410	Kitten	Domestic Short Hair Mix	Yes	Owner Surrender	Owner Surrender	Too Many Other Animals	2016-2017	Treatable-Rehabilitatable	NA	NA	NA	NA	NA	NA	NA	NA	NA	NA	NA	NA	NA	NA
3411	Kitten	Domestic Short Hair Mix	Yes	Owner Surrender	Owner Surrender	Too Many Cats	2016-2017	Treatable-Rehabilitatable	NA	NA	NA	NA	NA	NA	NA	NA	NA	NA	NA	NA	NA	NA
3412	Kitten	Domestic Medium Hair / Maine Coon	Yes	Owner Surrender	Owner Surrender	Too Many Other Animals	2016-2017	Treatable-Rehabilitatable	NA	NA	NA	NA	NA	NA	NA	NA	NA	NA	NA	NA	NA	NA
3414	Cat	Domestic Short Hair Mix	Unknown	Owner Surrender	Owner Surrender	Owner Sick	2016-2017	Unhealthy-Untreatable	NA	NA	NA	NA	NA	NA	NA	NA	NA	NA	NA	NA	NA	NA
3415	Cat	Domestic Short Hair Mix	Unknown	Owner Surrender	Owner Surrender	Owner Sick	2016-2017	Unhealthy-Untreatable	NA	NA	NA	NA	NA	NA	NA	NA	NA	NA	NA	NA	NA	NA
3416	Cat	Domestic Medium Hair Mix	NA	Owner Surrender	Owner Surrender	Owner Sick	2016-2017	Treatable-Rehabilitatable	NA	NA	NA	NA	NA	NA	NA	NA	NA	NA	NA	NA	NA	NA
3417	Cat	Domestic Short Hair Mix	Yes	Owner Surrender	Owner Surrender	Owner Sick	2016-2017	Treatable-Rehabilitatable	NA	NA	NA	NA	NA	NA	NA	NA	NA	NA	NA	NA	NA	NA
3418	Cat	Domestic Short Hair Mix	Unknown	Owner Surrender	Owner Surrender	Owner Sick	2016-2017	Unhealthy-Untreatable	NA	NA	NA	NA	NA	NA	NA	NA	NA	NA	NA	NA	NA	NA
3419	Cat	Domestic Short Hair Mix	No	Owner Surrender	Owner Surrender	Owner Sick	2016-2017	Treatable-Rehabilitatable	NA	NA	NA	NA	NA	NA	NA	NA	NA	NA	NA	NA	NA	NA
3420	Kitten	Domestic Medium Hair Mix	No	Owner Surrender	Owner Surrender	Owner Sick	2016-2017	Treatable-Rehabilitatable	NA	NA	NA	NA	NA	NA	NA	NA	NA	NA	NA	NA	NA	NA
3421	Cat	Domestic Longhair Mix	Unknown	Owner Surrender	Owner Surrender	Owner Sick	2016-2017	Unhealthy-Untreatable	NA	NA	NA	NA	NA	NA	NA	NA	NA	NA	NA	NA	NA	NA
3422	Cat	Domestic Short Hair Mix	Yes	Owner Surrender	Owner Surrender	Owner Sick	2016-2017	Treatable-Rehabilitatable	NA	NA	NA	NA	NA	NA	NA	NA	NA	NA	NA	NA	NA	NA
3433	Dog	Pomeranian Mix	No	Owner Surrender	Protective Custody	Other	2017-2018	Treatable-Rehabilitatable	V0E	59370132	50.553855	-119.145598	British Columbia	763	1	-0.857	5	0.397	5	1.764	3	-0.225
3434	Dog	Border Collie / Labrador Retriever	Yes	Owner Surrender	Owner Surrender	Other	2016-2017	Treatable-Manageable	V0E	59370132	50.553855	-119.145598	British Columbia	763	1	-0.857	5	0.397	5	1.764	3	-0.225
3435	Puppy	German Shepherd / Rottweiler	No	Owner Surrender	Stray (No ID)	Other	2016-2017	Healthy	V0E	59370132	50.553855	-119.145598	British Columbia	763	1	-0.857	5	0.397	5	1.764	3	-0.225
3436	Cat	Domestic Short Hair Mix	Yes	Owner Surrender	Owner Surrender	Too Many Cats	2016-2017	Healthy	V0E	59370132	50.553855	-119.145598	British Columbia	763	1	-0.857	5	0.397	5	1.764	3	-0.225
3437	Kitten	Domestic Short Hair Mix	No	Owner Surrender	Owner Surrender	Vet Costs	2017-2018	Unhealthy-Untreatable	V0E	59370132	50.553855	-119.145598	British Columbia	763	1	-0.857	5	0.397	5	1.764	3	-0.225
3441	Cat	Domestic Short Hair Mix	No	Owner Surrender	Owner Surrender	No Longer Wanted	2017-2018	Healthy	V0E	59370132	50.553855	-119.145598	British Columbia	763	1	-0.857	5	0.397	5	1.764	3	-0.225
3442	Kitten	Domestic Short Hair Mix	No	Owner Surrender	Owner Surrender	Moving House	2016-2017	Healthy	V0E	59370132	50.553855	-119.145598	British Columbia	763	1	-0.857	5	0.397	5	1.764	3	-0.225
3446	Kitten	Manx Mix	No	Owner Surrender	Owner Surrender	Too Many Cats	2016-2017	Treatable-Rehabilitatable	V0E	59370132	50.553855	-119.145598	British Columbia	763	1	-0.857	5	0.397	5	1.764	3	-0.225
3447	Cat	Domestic Short Hair Mix	Yes	Owner Surrender	Owner Surrender	Too Many Cats	2016-2017	Healthy	V0E	59370132	50.553855	-119.145598	British Columbia	763	1	-0.857	5	0.397	5	1.764	3	-0.225
3448	Cat	Domestic Short Hair Mix	Yes	Owner Surrender	Owner Surrender	Too Many Cats	2016-2017	Treatable-Rehabilitatable	V0E	59370132	50.553855	-119.145598	British Columbia	763	1	-0.857	5	0.397	5	1.764	3	-0.225
3449	Kitten	Domestic Short Hair Mix	No	Owner Surrender	Stray (No ID)	Found Abandoned	2016-2017	Treatable-Rehabilitatable	V0E	59370132	50.553855	-119.145598	British Columbia	763	1	-0.857	5	0.397	5	1.764	3	-0.225
3451	Cat	Domestic Short Hair Mix	Yes	Owner Surrender	Owner Surrender	Moving/Evicted - Cant Find Pet Friendly Housing	2017-2018	Healthy	V0E	59370132	50.553855	-119.145598	British Columbia	763	1	-0.857	5	0.397	5	1.764	3	-0.225
3452	Cat	Domestic Short Hair Mix	Yes	Owner Surrender	Owner Surrender	Moving/Evicted - Cant Find Pet Friendly Housing	2017-2018	Healthy	V0E	59370132	50.553855	-119.145598	British Columbia	763	1	-0.857	5	0.397	5	1.764	3	-0.225
3454	Cat	Domestic Medium Hair / Persian	Yes	Owner Surrender	Owner Surrender	Moving/Evicted - Cant Find Pet Friendly Housing	2017-2018	Treatable-Rehabilitatable	V0E	59370132	50.553855	-119.145598	British Columbia	763	1	-0.857	5	0.397	5	1.764	3	-0.225
3455	Kitten	Domestic Medium Hair Mix	No	Owner Surrender	Owner Surrender	Feral	2016-2017	Treatable-Rehabilitatable	V0E	59370132	50.553855	-119.145598	British Columbia	763	1	-0.857	5	0.397	5	1.764	3	-0.225
3456	Kitten	Domestic Short Hair Mix	No	Owner Surrender	Owner Surrender	Moving House	2016-2017	Healthy	V0E	59370132	50.553855	-119.145598	British Columbia	763	1	-0.857	5	0.397	5	1.764	3	-0.225
3457	Kitten	Domestic Short Hair Mix	No	Owner Surrender	Owner Surrender	Too Many Cats	2016-2017	Treatable-Rehabilitatable	V0E	59370132	50.553855	-119.145598	British Columbia	763	1	-0.857	5	0.397	5	1.764	3	-0.225
3458	Kitten	Domestic Short Hair Mix	No	Owner Surrender	Owner Surrender	Feral	2016-2017	Treatable-Rehabilitatable	V0E	59370132	50.553855	-119.145598	British Columbia	763	1	-0.857	5	0.397	5	1.764	3	-0.225
3461	Dog	Labrador Retriever / German Shepherd	Yes	Owner Surrender	Owner Surrender	Home - Pet Is Showing Signs Of Stress In The Home	2017-2018	Healthy	V0E	59370132	50.553855	-119.145598	British Columbia	763	1	-0.857	5	0.397	5	1.764	3	-0.225
3462	Cat	Domestic Short Hair Mix	No	Owner Surrender	Owner Surrender	Moving House	2016-2017	Healthy	V0E	59370132	50.553855	-119.145598	British Columbia	763	1	-0.857	5	0.397	5	1.764	3	-0.225
3463	Dog	Australian Terrier Mix	Yes	Owner Surrender	Owner Surrender	Moving House	2016-2017	Treatable-Rehabilitatable	V0E	59370132	50.553855	-119.145598	British Columbia	763	1	-0.857	5	0.397	5	1.764	3	-0.225
3464	Cat	Domestic Short Hair Mix	Yes	Owner Surrender	Owner Surrender	Moving/Evicted - Cant Find Pet Friendly Housing	2017-2018	Healthy	V0E	59370132	50.553855	-119.145598	British Columbia	763	1	-0.857	5	0.397	5	1.764	3	-0.225
3465	Cat	Siamese Mix	No	Owner Surrender	Owner Surrender	Abandoned By A Friend Or Relative	2016-2017	Healthy	V0E	59370132	50.553855	-119.145598	British Columbia	763	1	-0.857	5	0.397	5	1.764	3	-0.225
3466	Cat	Domestic Longhair Mix	Yes	Owner Surrender	Owner Surrender	Life Change - Baby/Divorce/lllness/Jail/Travel/etc	2017-2018	Treatable-Rehabilitatable	V0E	59370132	50.553855	-119.145598	British Columbia	763	1	-0.857	5	0.397	5	1.764	3	-0.225
3467	Kitten	Domestic Short Hair Mix	No	Owner Surrender	Owner Surrender	Moving House	2016-2017	Healthy	V0E	59370132	50.553855	-119.145598	British Columbia	763	1	-0.857	5	0.397	5	1.764	3	-0.225
3469	Kitten	Domestic Medium Hair Mix	No	Owner Surrender	Owner Surrender	Feral	2016-2017	Treatable-Rehabilitatable	V0E	59370132	50.553855	-119.145598	British Columbia	763	1	-0.857	5	0.397	5	1.764	3	-0.225
3470	Kitten	Domestic Short Hair Mix	No	Owner Surrender	Owner Surrender	Too Many Cats	2016-2017	Treatable-Rehabilitatable	V0E	59370132	50.553855	-119.145598	British Columbia	763	1	-0.857	5	0.397	5	1.764	3	-0.225
3473	Dog	Husky / Pit Bull Terrier	No	Owner Surrender	Owner Surrender	Cant Afford Vet Expenses for Procedure/Illness	2018-2019	Treatable-Rehabilitatable	V0E	59370132	50.553855	-119.145598	British Columbia	763	1	-0.857	5	0.397	5	1.764	3	-0.225
3476	Puppy	Coonhound, Walker Mix	No	Owner Surrender	Owner Surrender	Behaviour - Keeps Escaping	2016-2017	Healthy	V0E	59370132	50.553855	-119.145598	British Columbia	763	1	-0.857	5	0.397	5	1.764	3	-0.225
3478	Kitten	Domestic Medium Hair Mix	Yes	Owner Surrender	Owner Surrender	Feral	2016-2017	Treatable-Rehabilitatable	V0E	59370132	50.553855	-119.145598	British Columbia	763	1	-0.857	5	0.397	5	1.764	3	-0.225
3480	Kitten	Domestic Short Hair Mix	No	Owner Surrender	Owner Surrender	Feral	2016-2017	Treatable-Rehabilitatable	V0E	59370132	50.553855	-119.145598	British Columbia	763	1	-0.857	5	0.397	5	1.764	3	-0.225
3481	Cat	Domestic Short Hair Mix	Yes	Owner Surrender	Owner Surrender	Home - Other Pets Aggressive To Him/Her	2018-2019	Healthy	V0E	59370132	50.553855	-119.145598	British Columbia	763	1	-0.857	5	0.397	5	1.764	3	-0.225
3485	Cat	Domestic Medium Hair Mix	Yes	Owner Surrender	Owner Surrender	Life Change-Human Illness/Injury/CareHome/Hospital	2019-2020	Treatable-Rehabilitatable	V0E	59370132	50.553855	-119.145598	British Columbia	763	1	-0.857	5	0.397	5	1.764	3	-0.225
3486	Kitten	Domestic Short Hair Mix	No	Owner Surrender	Owner Surrender	Other	2016-2017	Treatable-Rehabilitatable	V0E	59370132	50.553855	-119.145598	British Columbia	763	1	-0.857	5	0.397	5	1.764	3	-0.225
3490	Cat	Domestic Short Hair Mix	No	Owner Surrender	Owner Surrender	No Longer Wanted	2017-2018	Healthy	V0E	59370132	50.553855	-119.145598	British Columbia	763	1	-0.857	5	0.397	5	1.764	3	-0.225
3492	Cat	Domestic Short Hair Mix	No	Owner Surrender	Owner Surrender	Found Abandoned	2016-2017	Treatable-Rehabilitatable	V0E	59370132	50.553855	-119.145598	British Columbia	763	1	-0.857	5	0.397	5	1.764	3	-0.225
3493	Cat	Domestic Longhair Mix	Yes	Owner Surrender	Owner Surrender	Life Change-Human Illness/Injury/CareHome/Hospital	2019-2020	Treatable-Rehabilitatable	V0E	59370132	50.553855	-119.145598	British Columbia	763	1	-0.857	5	0.397	5	1.764	3	-0.225
3494	Kitten	Domestic Medium Hair Mix	No	Owner Surrender	Owner Surrender	Feral	2016-2017	Treatable-Rehabilitatable	V0E	59370132	50.553855	-119.145598	British Columbia	763	1	-0.857	5	0.397	5	1.764	3	-0.225
3495	Kitten	Domestic Short Hair Mix	No	Owner Surrender	Owner Surrender	Too Many Cats	2016-2017	Treatable-Rehabilitatable	V0E	59370132	50.553855	-119.145598	British Columbia	763	1	-0.857	5	0.397	5	1.764	3	-0.225
3496	Kitten	Domestic Short Hair Mix	No	Owner Surrender	Owner Surrender	Too Many Cats	2016-2017	Treatable-Rehabilitatable	V0E	59370132	50.553855	-119.145598	British Columbia	763	1	-0.857	5	0.397	5	1.764	3	-0.225
3498	Kitten	Domestic Short Hair Mix	No	Owner Surrender	Owner Surrender	Too Many Cats	2016-2017	Treatable-Rehabilitatable	V0E	59370132	50.553855	-119.145598	British Columbia	763	1	-0.857	5	0.397	5	1.764	3	-0.225
3500	Kitten	Domestic Short Hair Mix	No	Owner Surrender	Owner Surrender	Too Many Cats	2016-2017	Treatable-Rehabilitatable	V0E	59370132	50.553855	-119.145598	British Columbia	763	1	-0.857	5	0.397	5	1.764	3	-0.225
3501	Kitten	Domestic Short Hair Mix	No	Owner Surrender	Owner Surrender	Feral	2016-2017	Treatable-Rehabilitatable	V0E	59370132	50.553855	-119.145598	British Columbia	763	1	-0.857	5	0.397	5	1.764	3	-0.225
3502	Kitten	Domestic Short Hair Mix	No	Owner Surrender	Owner Surrender	Too Many Cats	2016-2017	Treatable-Rehabilitatable	V0E	59370132	50.553855	-119.145598	British Columbia	763	1	-0.857	5	0.397	5	1.764	3	-0.225
3504	Kitten	Domestic Short Hair Mix	No	Owner Surrender	Owner Surrender	Too Many Cats	2016-2017	Treatable-Rehabilitatable	V0E	59370132	50.553855	-119.145598	British Columbia	763	1	-0.857	5	0.397	5	1.764	3	-0.225
3505	Cat	Domestic Longhair Mix	Yes	Owner Surrender	Owner Surrender	Life Change-Human Illness/Injury/CareHome/Hospital	2019-2020	Treatable-Rehabilitatable	V0E	59370132	50.553855	-119.145598	British Columbia	763	1	-0.857	5	0.397	5	1.764	3	-0.225
3506	Cat	Domestic Short Hair Mix	No	Owner Surrender	Stray (No ID)	Found Abandoned	2016-2017	Treatable-Manageable	V0E	59370132	50.553855	-119.145598	British Columbia	763	1	-0.857	5	0.397	5	1.764	3	-0.225
3507	Kitten	Domestic Short Hair Mix	No	Owner Surrender	Owner Surrender	Too Many Cats	2016-2017	Treatable-Rehabilitatable	V0E	59370132	50.553855	-119.145598	British Columbia	763	1	-0.857	5	0.397	5	1.764	3	-0.225
3508	Kitten	Domestic Short Hair Mix	No	Owner Surrender	Owner Surrender	Too Many Cats	2016-2017	Treatable-Rehabilitatable	V0E	59370132	50.553855	-119.145598	British Columbia	763	1	-0.857	5	0.397	5	1.764	3	-0.225
3510	Kitten	Domestic Short Hair Mix	No	Owner Surrender	Owner Surrender	Too Many Cats	2016-2017	Treatable-Rehabilitatable	V0E	59370132	50.553855	-119.145598	British Columbia	763	1	-0.857	5	0.397	5	1.764	3	-0.225
3512	Kitten	Domestic Short Hair Mix	No	Owner Surrender	Owner Surrender	Unwanted Litter	2018-2019	Treatable-Rehabilitatable	V0E	59370133	50.551081	-119.146588	British Columbia	667	1	-0.825	2	-0.373	5	0.572	2	-0.49
3515	Dog	Chihuahua / Pomeranian	Yes	Owner Surrender	Owner Surrender	Too Many Dogs	2016-2017	Treatable-Rehabilitatable	V0E	59370133	50.551081	-119.146588	British Columbia	667	1	-0.825	2	-0.373	5	0.572	2	-0.49
3519	Kitten	Domestic Medium Hair Mix	No	Owner Surrender	Owner Surrender	Unwanted Litter	2018-2019	Healthy	V0E	59370133	50.551081	-119.146588	British Columbia	667	1	-0.825	2	-0.373	5	0.572	2	-0.49
3522	Kitten	Domestic Medium Hair Mix	No	Owner Surrender	Owner Surrender	Unwanted Litter	2018-2019	Treatable-Rehabilitatable	V0E	59370133	50.551081	-119.146588	British Columbia	667	1	-0.825	2	-0.373	5	0.572	2	-0.49
3524	Kitten	Domestic Short Hair Mix	No	Owner Surrender	Owner Surrender	Unwanted Litter	2018-2019	Treatable-Rehabilitatable	V0E	59370133	50.551081	-119.146588	British Columbia	667	1	-0.825	2	-0.373	5	0.572	2	-0.49
3526	Kitten	Domestic Short Hair Mix	No	Owner Surrender	Owner Surrender	Too Many Cats	2016-2017	Healthy	V0E	59370133	50.551081	-119.146588	British Columbia	667	1	-0.825	2	-0.373	5	0.572	2	-0.49
3527	Kitten	Domestic Medium Hair Mix	No	Owner Surrender	Owner Surrender	Unwanted Litter	2018-2019	Treatable-Rehabilitatable	V0E	59370133	50.551081	-119.146588	British Columbia	667	1	-0.825	2	-0.373	5	0.572	2	-0.49
3529	Cat	Domestic Short Hair Mix	Yes	Owner Surrender	Owner Surrender	Cant Afford Food/Grooming/General Expenses	2017-2018	Treatable-Rehabilitatable	V0E	59370133	50.551081	-119.146588	British Columbia	667	1	-0.825	2	-0.373	5	0.572	2	-0.49
3532	Cat	Domestic Medium Hair Mix	No	Owner Surrender	Owner Surrender	Moving/Evicted - Cant Find Pet Friendly Housing	2017-2018	Healthy	V0E	59370133	50.551081	-119.146588	British Columbia	667	1	-0.825	2	-0.373	5	0.572	2	-0.49
3536	Kitten	Domestic Short Hair Mix	No	Owner Surrender	Owner Surrender	Unwanted Litter	2018-2019	Healthy	V0E	59370133	50.551081	-119.146588	British Columbia	667	1	-0.825	2	-0.373	5	0.572	2	-0.49
3539	Dog	Shih Tzu / Havanese	Yes	Owner Surrender	Owner Surrender	Landlord Does Not Allow Pets	2017-2018	Treatable-Rehabilitatable	V0E	59370133	50.551081	-119.146588	British Columbia	667	1	-0.825	2	-0.373	5	0.572	2	-0.49
3540	Kitten	Domestic Short Hair Mix	Yes	Owner Surrender	Owner Surrender	Too Many Cats	2016-2017	Healthy	V0E	59370133	50.551081	-119.146588	British Columbia	667	1	-0.825	2	-0.373	5	0.572	2	-0.49
3544	Kitten	Domestic Medium Hair Mix	No	Owner Surrender	Owner Surrender	Unwanted Litter	2018-2019	Healthy	V0E	59370133	50.551081	-119.146588	British Columbia	667	1	-0.825	2	-0.373	5	0.572	2	-0.49
3546	Dog	Labrador Retriever Mix	Yes	Owner Surrender	Owner Surrender	Too Many Animals	2018-2019	Treatable-Rehabilitatable	V0E	59370133	50.551081	-119.146588	British Columbia	667	1	-0.825	2	-0.373	5	0.572	2	-0.49
3548	Kitten	Domestic Short Hair Mix	Yes	Owner Surrender	Owner Surrender	Too Many Cats	2016-2017	Healthy	V0E	59370133	50.551081	-119.146588	British Columbia	667	1	-0.825	2	-0.373	5	0.572	2	-0.49
3549	Dog	Belgian Shepherd Groenendael Mix	Yes	Owner Surrender	Owner Surrender	Landlord Does Not Allow Pets	2018-2019	Treatable-Rehabilitatable	V0E	59370133	50.551081	-119.146588	British Columbia	667	1	-0.825	2	-0.373	5	0.572	2	-0.49
3550	Puppy	Siberian Husky Mix	No	Owner Surrender	Owner Surrender	Life Change - Baby/Divorce/lllness/Jail/Travel/etc	2017-2018	Healthy	V0E	59370133	50.551081	-119.146588	British Columbia	667	1	-0.825	2	-0.373	5	0.572	2	-0.49
3555	Kitten	Domestic Short Hair Mix	No	Owner Surrender	Owner Surrender	Unwanted Litter	2018-2019	Healthy	V0E	59370133	50.551081	-119.146588	British Columbia	667	1	-0.825	2	-0.373	5	0.572	2	-0.49
3557	Dog	Havanese / Shih Tzu	Yes	Owner Surrender	Owner Surrender	Life Change-Human Illness/Injury/CareHome/Hospital	2017-2018	Healthy	V0E	59370133	50.551081	-119.146588	British Columbia	667	1	-0.825	2	-0.373	5	0.572	2	-0.49
3558	Cat	Domestic Short Hair Mix	Yes	Owner Surrender	Owner Surrender	Problems With Other Pets	2016-2017	Healthy	V0E	59370133	50.551081	-119.146588	British Columbia	667	1	-0.825	2	-0.373	5	0.572	2	-0.49
3562	Dog	Cane Corso / Pit Bull Terrier	Yes	Owner Surrender	Owner Surrender	No Time	2016-2017	Healthy	V0E	59370133	50.551081	-119.146588	British Columbia	667	1	-0.825	2	-0.373	5	0.572	2	-0.49
3563	Kitten	Domestic Short Hair Mix	No	Owner Surrender	Owner Surrender	Too Many Cats	2016-2017	Healthy	V0E	59370133	50.551081	-119.146588	British Columbia	667	1	-0.825	2	-0.373	5	0.572	2	-0.49
3565	Cat	Domestic Short Hair Mix	No	Owner Surrender	Owner Surrender	Moving/Evicted - Cant Find Pet Friendly Housing	2017-2018	Healthy	V0E	59370133	50.551081	-119.146588	British Columbia	667	1	-0.825	2	-0.373	5	0.572	2	-0.49
3567	Kitten	Domestic Short Hair Mix	No	Owner Surrender	Owner Surrender	Too Many Cats	2016-2017	Healthy	V0E	59370133	50.551081	-119.146588	British Columbia	667	1	-0.825	2	-0.373	5	0.572	2	-0.49
3569	Kitten	Domestic Medium Hair Mix	No	Owner Surrender	Owner Surrender	Unwanted Litter	2018-2019	Healthy	V0E	59370133	50.551081	-119.146588	British Columbia	667	1	-0.825	2	-0.373	5	0.572	2	-0.49
3576	Dog	Chow Chow / Kelpie	Yes	Owner Surrender	Owner Surrender	Other	2016-2017	Treatable-Manageable	V0E	59370135	50.554524	-119.136924	British Columbia	528	2	-0.768	4	0.101	5	2.158	4	-0.011
3577	Dog	Fox Terrier, Smooth	No	Owner Surrender	Owner Surrender	No Time For Pet/Pet Is Too Much Responsibility	2018-2019	Treatable-Rehabilitatable	V0E	59370135	50.554524	-119.136924	British Columbia	528	2	-0.768	4	0.101	5	2.158	4	-0.011
3578	Cat	Domestic Short Hair Mix	Yes	Owner Surrender	Owner Surrender	Found Abandoned	2016-2017	Healthy	V0E	59370135	50.554524	-119.136924	British Columbia	528	2	-0.768	4	0.101	5	2.158	4	-0.011
3579	Puppy	Terrier Mix	No	Owner Surrender	Owner Surrender	Unwanted Litter	2016-2017	Treatable-Rehabilitatable	V0E	59370135	50.554524	-119.136924	British Columbia	528	2	-0.768	4	0.101	5	2.158	4	-0.011
3580	Cat	Domestic Short Hair Mix	Yes	Owner Surrender	Owner Surrender	Allergies - Person Has Allergies To Pet	2017-2018	Healthy	V0E	59370135	50.554524	-119.136924	British Columbia	528	2	-0.768	4	0.101	5	2.158	4	-0.011
3581	Dog	Chihuahua Mix	No	Owner Surrender	Owner Surrender	Cant Afford Vet Expenses for Procedure/Illness	2019-2020	Treatable-Manageable	V0E	59370135	50.554524	-119.136924	British Columbia	528	2	-0.768	4	0.101	5	2.158	4	-0.011
3582	Dog	Shih Tzu / Poodle Miniature	Yes	Owner Surrender	Owner Surrender	Behaviour - Pet Is Not Good With Children	2017-2018	Treatable-Rehabilitatable	V0E	59370135	50.554524	-119.136924	British Columbia	528	2	-0.768	4	0.101	5	2.158	4	-0.011
3584	Kitten	Domestic Short Hair Mix	No	Owner Surrender	Owner Surrender	Unwanted Litter	2017-2018	Healthy	V0E	59370135	50.554524	-119.136924	British Columbia	528	2	-0.768	4	0.101	5	2.158	4	-0.011
3585	Cat	Domestic Short Hair Mix	No	Owner Surrender	Owner Surrender	Abandoned By A Friend Or Relative	2016-2017	Healthy	V0E	59370135	50.554524	-119.136924	British Columbia	528	2	-0.768	4	0.101	5	2.158	4	-0.011
3586	Kitten	Domestic Short Hair Mix	No	Owner Surrender	Owner Surrender	Too Many Animals	2018-2019	Treatable-Rehabilitatable	V0E	59370135	50.554524	-119.136924	British Columbia	528	2	-0.768	4	0.101	5	2.158	4	-0.011
3587	Kitten	Domestic Short Hair Mix	No	Owner Surrender	Owner Surrender	Too Many Animals	2018-2019	Treatable-Rehabilitatable	V0E	59370135	50.554524	-119.136924	British Columbia	528	2	-0.768	4	0.101	5	2.158	4	-0.011
3588	Cat	Domestic Medium Hair Mix	Yes	Owner Surrender	Owner Surrender	Marking / Spraying	2016-2017	Treatable-Rehabilitatable	V0E	59370135	50.554524	-119.136924	British Columbia	528	2	-0.768	4	0.101	5	2.158	4	-0.011
3589	Dog	Shetland Sheepdog Mix	No	Owner Surrender	Owner Surrender	Other	2016-2017	Healthy	V0E	59370135	50.554524	-119.136924	British Columbia	528	2	-0.768	4	0.101	5	2.158	4	-0.011
3593	Cat	Domestic Short Hair Mix	Yes	Owner Surrender	Owner Surrender	Cant Afford Vet Expenses for Chronic Condition	2018-2019	Treatable-Rehabilitatable	V0E	59370135	50.554524	-119.136924	British Columbia	528	2	-0.768	4	0.101	5	2.158	4	-0.011
3595	Cat	Domestic Short Hair Mix	Yes	Owner Surrender	Owner Surrender	Found Abandoned	2016-2017	Healthy	V0E	59370135	50.554524	-119.136924	British Columbia	528	2	-0.768	4	0.101	5	2.158	4	-0.011
3597	Dog	Labrador Retriever / Border Collie	No	Owner Surrender	Owner Surrender	Unable To Find Home	2016-2017	Healthy	V0E	59370135	50.554524	-119.136924	British Columbia	528	2	-0.768	4	0.101	5	2.158	4	-0.011
3599	Kitten	Domestic Short Hair Mix	No	Owner Surrender	Owner Surrender	Unwanted Litter	2017-2018	Healthy	V0E	59370135	50.554524	-119.136924	British Columbia	528	2	-0.768	4	0.101	5	2.158	4	-0.011
3601	Kitten	Domestic Short Hair Mix	No	Owner Surrender	Owner Surrender	Too Many Animals	2018-2019	Treatable-Rehabilitatable	V0E	59370135	50.554524	-119.136924	British Columbia	528	2	-0.768	4	0.101	5	2.158	4	-0.011
3602	Kitten	Domestic Short Hair Mix	No	Owner Surrender	Owner Surrender	Too Many Animals	2018-2019	Healthy	V0E	59370135	50.554524	-119.136924	British Columbia	528	2	-0.768	4	0.101	5	2.158	4	-0.011
3605	Kitten	Domestic Short Hair Mix	No	Owner Surrender	Owner Surrender	Unwanted Litter	2017-2018	Healthy	V0E	59370135	50.554524	-119.136924	British Columbia	528	2	-0.768	4	0.101	5	2.158	4	-0.011
3609	Kitten	Domestic Short Hair Mix	No	Owner Surrender	Owner Surrender	Too Many Animals	2018-2019	Treatable-Rehabilitatable	V0E	59370135	50.554524	-119.136924	British Columbia	528	2	-0.768	4	0.101	5	2.158	4	-0.011
3611	Cat	Domestic Short Hair Mix	Yes	Owner Surrender	Owner Surrender	Life Change-Human Illness/Injury/CareHome/Hospital	2019-2020	Healthy	V0E	59370135	50.554524	-119.136924	British Columbia	528	2	-0.768	4	0.101	5	2.158	4	-0.011
3612	Cat	Domestic Longhair Mix	Yes	Owner Surrender	Owner Surrender	Moving House	2016-2017	Treatable-Rehabilitatable	V0E	59370135	50.554524	-119.136924	British Columbia	528	2	-0.768	4	0.101	5	2.158	4	-0.011
3613	Cat	Domestic Short Hair Mix	No	Owner Surrender	Owner Surrender	Too Many Animals	2018-2019	Treatable-Rehabilitatable	V0E	59370135	50.554524	-119.136924	British Columbia	528	2	-0.768	4	0.101	5	2.158	4	-0.011
3614	Cat	Domestic Medium Hair Mix	No	Owner Surrender	Owner Surrender	Too Many Animals	2019-2020	NA	V0E	59370135	50.554524	-119.136924	British Columbia	528	2	-0.768	4	0.101	5	2.158	4	-0.011
3615	Kitten	Domestic Short Hair Mix	No	Owner Surrender	Owner Surrender	Unwanted Litter	2017-2018	Healthy	V0E	59370135	50.554524	-119.136924	British Columbia	528	2	-0.768	4	0.101	5	2.158	4	-0.011
3617	Kitten	Domestic Short Hair Mix	No	Owner Surrender	Owner Surrender	Unwanted Litter	2017-2018	Healthy	V0E	59370135	50.554524	-119.136924	British Columbia	528	2	-0.768	4	0.101	5	2.158	4	-0.011
3618	Kitten	Domestic Short Hair Mix	No	Owner Surrender	Owner Surrender	Reactive House Soiling (situational/stress)	2017-2018	Treatable-Rehabilitatable	V0E	59370135	50.554524	-119.136924	British Columbia	528	2	-0.768	4	0.101	5	2.158	4	-0.011
3620	Kitten	Domestic Short Hair Mix	No	Owner Surrender	Owner Surrender	Unwanted Litter	2017-2018	Healthy	V0E	59370135	50.554524	-119.136924	British Columbia	528	2	-0.768	4	0.101	5	2.158	4	-0.011
3621	Cat	Domestic Short Hair Mix	No	Owner Surrender	Owner Surrender	Abandoned By A Friend Or Relative	2016-2017	Healthy	V0E	59370135	50.554524	-119.136924	British Columbia	528	2	-0.768	4	0.101	5	2.158	4	-0.011
3623	Kitten	Domestic Short Hair Mix	No	Owner Surrender	Owner Surrender	Cant Afford Vet Expenses for Procedure/Illness	2017-2018	Unhealthy-Untreatable	V0E	59370127	50.625942	-119.167952	British Columbia	565	1	-0.924	3	-0.31	3	-0.212	2	-0.57
3625	Dog	Australian Shepherd / Poodle	Yes	Owner Surrender	Owner Surrender	Life Change-Human Illness/Injury/CareHome/Hospital	2018-2019	Healthy	V0E	59370127	50.625942	-119.167952	British Columbia	565	1	-0.924	3	-0.31	3	-0.212	2	-0.57
3626	Cat	Domestic Short Hair Mix	Yes	Owner Surrender	Owner Surrender	Owner Had Debilitating Injury	2016-2017	Healthy	V0E	59370127	50.625942	-119.167952	British Columbia	565	1	-0.924	3	-0.31	3	-0.212	2	-0.57
3628	Kitten	Domestic Short Hair Mix	No	Owner Surrender	Owner Surrender	Cant Afford Vet Expenses for Procedure/Illness	2017-2018	Unhealthy-Untreatable	V0E	59370127	50.625942	-119.167952	British Columbia	565	1	-0.924	3	-0.31	3	-0.212	2	-0.57
3629	Cat	Domestic Short Hair Mix	Yes	Owner Surrender	Owner Surrender	Other	2016-2017	Healthy	V0E	59370127	50.625942	-119.167952	British Columbia	565	1	-0.924	3	-0.31	3	-0.212	2	-0.57
3631	Dog	Labrador Retriever / American Bulldog	Yes	Owner Surrender	Owner Surrender	No Time For Pet/Pet Is Too Much Responsibility	2018-2019	Treatable-Manageable	V0E	59370127	50.625942	-119.167952	British Columbia	565	1	-0.924	3	-0.31	3	-0.212	2	-0.57
3636	Cat	Domestic Short Hair Mix	Yes	Owner Surrender	Euthanasia	Cant Afford Vet Expenses for Procedure/Illness	2018-2019	Unhealthy-Untreatable	V0E	59370127	50.625942	-119.167952	British Columbia	565	1	-0.924	3	-0.31	3	-0.212	2	-0.57
3638	Cat	Domestic Longhair Mix	Yes	Owner Surrender	Owner Surrender	Cant Afford Vet Expenses for Procedure/Illness	2018-2019	Unhealthy-Untreatable	V0E	59370127	50.625942	-119.167952	British Columbia	565	1	-0.924	3	-0.31	3	-0.212	2	-0.57
3640	Cat	Domestic Short Hair Mix	Yes	Owner Surrender	Owner Surrender	Too Many Cats	2016-2017	Healthy	V0E	59370127	50.625942	-119.167952	British Columbia	565	1	-0.924	3	-0.31	3	-0.212	2	-0.57
3641	Dog	Australian Cattle Dog/Blue Heeler Mix	Yes	Owner Surrender	Bite Quarantine	Behaviour - Bit Another Animal	2019-2020	NA	V0E	59370127	50.625942	-119.167952	British Columbia	565	1	-0.924	3	-0.31	3	-0.212	2	-0.57
3644	Kitten	Domestic Short Hair Mix	No	Owner Surrender	Owner Surrender	Unwanted Litter	2017-2018	Healthy	V0E	59370127	50.625942	-119.167952	British Columbia	565	1	-0.924	3	-0.31	3	-0.212	2	-0.57
3645	Puppy	Labrador Retriever / Australian Cattle Dog/Blue Heeler	No	Owner Surrender	Owner Surrender	Animal Had Debilitating Injury	2016-2017	Treatable-Rehabilitatable	V0E	59370127	50.625942	-119.167952	British Columbia	565	1	-0.924	3	-0.31	3	-0.212	2	-0.57
3646	Kitten	Domestic Short Hair Mix	Yes	Owner Surrender	Owner Surrender	Too Many Cats	2016-2017	Healthy	V0E	59370127	50.625942	-119.167952	British Columbia	565	1	-0.924	3	-0.31	3	-0.212	2	-0.57
3647	Cat	Domestic Short Hair Mix	No	Owner Surrender	Owner Surrender	Cant Afford Vet Expenses for Procedure/Illness	2017-2018	Unhealthy-Untreatable	V0E	59370127	50.625942	-119.167952	British Columbia	565	1	-0.924	3	-0.31	3	-0.212	2	-0.57
3648	Kitten	Domestic Short Hair Mix	No	Owner Surrender	Owner Surrender	Cant Afford Vet Expenses for Procedure/Illness	2017-2018	Unhealthy-Untreatable	V0E	59370127	50.625942	-119.167952	British Columbia	565	1	-0.924	3	-0.31	3	-0.212	2	-0.57
3649	Cat	Domestic Short Hair Mix	Yes	Owner Surrender	Owner Surrender	Behaviour - Housetraining/Spraying/Marking Issues	2018-2019	Treatable-Rehabilitatable	V0E	59370127	50.625942	-119.167952	British Columbia	565	1	-0.924	3	-0.31	3	-0.212	2	-0.57
3651	Puppy	Mastiff Mix	No	Owner Surrender	Owner Surrender	No Time For Pet/Pet Is Too Much Responsibility	2019-2020	Treatable-Rehabilitatable	V0E	59370127	50.625942	-119.167952	British Columbia	565	1	-0.924	3	-0.31	3	-0.212	2	-0.57
3653	Kitten	Domestic Short Hair Mix	No	Owner Surrender	Owner Surrender	Unwanted Litter	2017-2018	Healthy	V0E	59370127	50.625942	-119.167952	British Columbia	565	1	-0.924	3	-0.31	3	-0.212	2	-0.57
3654	Kitten	Domestic Short Hair Mix	No	Owner Surrender	Owner Surrender	Unwanted Litter	2017-2018	Healthy	V0E	59370127	50.625942	-119.167952	British Columbia	565	1	-0.924	3	-0.31	3	-0.212	2	-0.57
3655	Dog	Karelian Bear Dog / Maremma Sheepdog	Yes	Owner Surrender	Owner Surrender	Life Change - New Baby/Divorce/Relation Split/etc.	2018-2019	Treatable-Rehabilitatable	V0E	59370127	50.625942	-119.167952	British Columbia	565	1	-0.924	3	-0.31	3	-0.212	2	-0.57
3657	Kitten	Domestic Short Hair Mix	No	Owner Surrender	Owner Surrender	Unwanted Litter	2017-2018	Healthy	V0E	59370127	50.625942	-119.167952	British Columbia	565	1	-0.924	3	-0.31	3	-0.212	2	-0.57
3658	Kitten	Domestic Short Hair Mix	No	Owner Surrender	Owner Surrender	Too Many Cats	2016-2017	Healthy	V0E	59370127	50.625942	-119.167952	British Columbia	565	1	-0.924	3	-0.31	3	-0.212	2	-0.57
3662	Dog	Great Pyrenees Mix	No	Owner Surrender	Owner Surrender	Behaviour - Keeps Escaping	2018-2019	Healthy	V0E	59370127	50.625942	-119.167952	British Columbia	565	1	-0.924	3	-0.31	3	-0.212	2	-0.57
3665	Kitten	Domestic Short Hair Mix	No	Owner Surrender	Owner Surrender	Unwanted Litter	2017-2018	Healthy	V0E	59370127	50.625942	-119.167952	British Columbia	565	1	-0.924	3	-0.31	3	-0.212	2	-0.57
3666	Kitten	Domestic Short Hair Mix	No	Owner Surrender	Owner Surrender	Too Many Cats	2016-2017	Healthy	V0E	59370127	50.625942	-119.167952	British Columbia	565	1	-0.924	3	-0.31	3	-0.212	2	-0.57
3667	Kitten	Domestic Short Hair Mix	No	Owner Surrender	Owner Surrender	Too Many Cats	2016-2017	Healthy	V0E	59370127	50.625942	-119.167952	British Columbia	565	1	-0.924	3	-0.31	3	-0.212	2	-0.57
3668	Kitten	Domestic Medium Hair Mix	No	Owner Surrender	Owner Surrender	Too Many Cats	2016-2017	Healthy	V0E	59370127	50.625942	-119.167952	British Columbia	565	1	-0.924	3	-0.31	3	-0.212	2	-0.57
3671	Kitten	Domestic Short Hair Mix	No	Owner Surrender	Owner Surrender	Too Many Cats	2016-2017	Healthy	V0E	59370127	50.625942	-119.167952	British Columbia	565	1	-0.924	3	-0.31	3	-0.212	2	-0.57
3672	Kitten	Domestic Short Hair Mix	Yes	Owner Surrender	Owner Surrender	Too Many Cats	2016-2017	Healthy	V0E	59370127	50.625942	-119.167952	British Columbia	565	1	-0.924	3	-0.31	3	-0.212	2	-0.57
3675	Dog	Great Dane / Maremma Sheepdog	No	Owner Surrender	Owner Surrender	Life Change - New Baby/Divorce/Relation Split/etc.	2018-2019	Treatable-Rehabilitatable	V0E	59370127	50.625942	-119.167952	British Columbia	565	1	-0.924	3	-0.31	3	-0.212	2	-0.57
3680	Kitten	Domestic Short Hair / Siamese	No	Owner Surrender	Owner Surrender	Unwanted Litter	2017-2018	Healthy	V0E	59370127	50.625942	-119.167952	British Columbia	565	1	-0.924	3	-0.31	3	-0.212	2	-0.57
3683	Dog	Australian Cattle Dog/Red Heeler Mix	Yes	Owner Surrender	Owner Surrender	Home - Other Pets Aggressive To Him/Her	2018-2019	Treatable-Rehabilitatable	V0E	59370127	50.625942	-119.167952	British Columbia	565	1	-0.924	3	-0.31	3	-0.212	2	-0.57
3684	Kitten	Domestic Short Hair / Siamese	No	Owner Surrender	Owner Surrender	Unwanted Litter	2017-2018	Healthy	V0E	59370127	50.625942	-119.167952	British Columbia	565	1	-0.924	3	-0.31	3	-0.212	2	-0.57
3685	Kitten	Domestic Short Hair Mix	No	Owner Surrender	Owner Surrender	Too Many Cats	2016-2017	Healthy	V0E	59370127	50.625942	-119.167952	British Columbia	565	1	-0.924	3	-0.31	3	-0.212	2	-0.57
3689	Dog	Rottweiler / Labrador Retriever	No	Owner Surrender	Owner Surrender	No Time	2016-2017	Treatable-Rehabilitatable	V0E	59370127	50.625942	-119.167952	British Columbia	565	1	-0.924	3	-0.31	3	-0.212	2	-0.57
3691	Kitten	Domestic Short Hair Mix	No	Owner Surrender	Owner Surrender	Other	2016-2017	Healthy	V0E	59370130	50.575859	-119.14347	British Columbia	406	1	-0.862	4	0.196	3	-0.195	3	-0.456
3692	Cat	Domestic Short Hair Mix	Yes	Owner Surrender	Owner Surrender	Vet Costs	2016-2017	Treatable-Rehabilitatable	V0E	59370130	50.575859	-119.14347	British Columbia	406	1	-0.862	4	0.196	3	-0.195	3	-0.456
3693	Cat	Domestic Medium Hair Mix	No	Owner Surrender	Owner Surrender	Too Many Animals	2019-2020	NA	V0E	59370130	50.575859	-119.14347	British Columbia	406	1	-0.862	4	0.196	3	-0.195	3	-0.456
3694	Kitten	Domestic Short Hair Mix	No	Owner Surrender	Owner Surrender	Other	2016-2017	Healthy	V0E	59370130	50.575859	-119.14347	British Columbia	406	1	-0.862	4	0.196	3	-0.195	3	-0.456
3695	Cat	Domestic Medium Hair Mix	No	Owner Surrender	Owner Surrender	Too Many Animals	2019-2020	NA	V0E	59370130	50.575859	-119.14347	British Columbia	406	1	-0.862	4	0.196	3	-0.195	3	-0.456
3696	Kitten	Domestic Medium Hair Mix	No	Owner Surrender	Owner Surrender	Other	2016-2017	Healthy	V0E	59370130	50.575859	-119.14347	British Columbia	406	1	-0.862	4	0.196	3	-0.195	3	-0.456
3697	Kitten	Domestic Longhair Mix	Yes	Owner Surrender	Owner Surrender	Other	2016-2017	Healthy	V0E	59370130	50.575859	-119.14347	British Columbia	406	1	-0.862	4	0.196	3	-0.195	3	-0.456
3699	Cat	Domestic Medium Hair Mix	No	Owner Surrender	Owner Surrender	Too Many Animals	2019-2020	NA	V0E	59370130	50.575859	-119.14347	British Columbia	406	1	-0.862	4	0.196	3	-0.195	3	-0.456
3700	Kitten	Domestic Medium Hair Mix	No	Owner Surrender	Owner Surrender	Other	2016-2017	Healthy	V0E	59370130	50.575859	-119.14347	British Columbia	406	1	-0.862	4	0.196	3	-0.195	3	-0.456
3701	Cat	Domestic Short Hair Mix	Yes	Owner Surrender	Owner Surrender	Life Change-Human Illness/Injury/CareHome/Hospital	2019-2020	Treatable-Rehabilitatable	V0E	59370130	50.575859	-119.14347	British Columbia	406	1	-0.862	4	0.196	3	-0.195	3	-0.456
3703	Kitten	Domestic Longhair Mix	Yes	Owner Surrender	Owner Surrender	Other	2016-2017	Healthy	V0E	59370130	50.575859	-119.14347	British Columbia	406	1	-0.862	4	0.196	3	-0.195	3	-0.456
3704	Cat	Domestic Short Hair Mix	No	Owner Surrender	Owner Surrender	Too Many Animals	2019-2020	NA	V0E	59370130	50.575859	-119.14347	British Columbia	406	1	-0.862	4	0.196	3	-0.195	3	-0.456
3706	Cat	Persian	Yes	Owner Surrender	Owner Surrender	Life Change-Human Illness/Injury/CareHome/Hospital	2018-2019	Treatable-Manageable	V0E	59370130	50.575859	-119.14347	British Columbia	406	1	-0.862	4	0.196	3	-0.195	3	-0.456
3708	Kitten	Domestic Short Hair Mix	No	Owner Surrender	Owner Surrender	Life Change - New Baby/Divorce/Relation Split/etc.	2018-2019	Healthy	V0E	59370130	50.575859	-119.14347	British Columbia	406	1	-0.862	4	0.196	3	-0.195	3	-0.456
3709	Cat	Domestic Medium Hair Mix	Yes	Owner Surrender	Owner Surrender	Vet Costs	2016-2017	Treatable-Rehabilitatable	V0E	59370130	50.575859	-119.14347	British Columbia	406	1	-0.862	4	0.196	3	-0.195	3	-0.456
3710	Cat	Domestic Short Hair Mix	Yes	Owner Surrender	Return	Moving/Evicted - Cant Take Pet Where Owner Going	2018-2019	Treatable-Rehabilitatable	V0E	59370130	50.575859	-119.14347	British Columbia	406	1	-0.862	4	0.196	3	-0.195	3	-0.456
3711	Cat	Domestic Medium Hair Mix	Yes	Owner Surrender	Owner Surrender	Life Change - New Baby/Divorce/Relation Split/etc.	2018-2019	Healthy	V0E	59370130	50.575859	-119.14347	British Columbia	406	1	-0.862	4	0.196	3	-0.195	3	-0.456
3712	Kitten	Domestic Medium Hair Mix	Yes	Owner Surrender	Owner Surrender	Death Of Owner	2016-2017	Healthy	V0E	59370251	50.555411	-119.010934	British Columbia	413	1	-0.794	5	0.468	5	1.639	2	-0.506
3714	Kitten	Domestic Medium Hair Mix	Yes	Owner Surrender	Owner Surrender	Death Of Owner	2016-2017	Healthy	V0E	59370251	50.555411	-119.010934	British Columbia	413	1	-0.794	5	0.468	5	1.639	2	-0.506
3715	Kitten	Domestic Short Hair Mix	No	Owner Surrender	Owner Surrender	Death Of Owner	2016-2017	Healthy	V0E	59370251	50.555411	-119.010934	British Columbia	413	1	-0.794	5	0.468	5	1.639	2	-0.506
3716	Cat	Domestic Short Hair Mix	No	Owner Surrender	Owner Surrender	Moving/Evicted - Cant Take Pet Where Owner Going	2019-2020	Treatable-Rehabilitatable	V0E	59370251	50.555411	-119.010934	British Columbia	413	1	-0.794	5	0.468	5	1.639	2	-0.506
3717	Dog	Pit Bull Terrier Mix	No	Owner Surrender	Owner Surrender	Life Change - School/Travel/Holidays/Work/etc.	2018-2019	Healthy	V0E	59370251	50.555411	-119.010934	British Columbia	413	1	-0.794	5	0.468	5	1.639	2	-0.506
3718	Kitten	Domestic Short Hair Mix	Yes	Owner Surrender	Owner Surrender	Death Of Owner	2016-2017	Healthy	V0E	59370251	50.555411	-119.010934	British Columbia	413	1	-0.794	5	0.468	5	1.639	2	-0.506
3720	Rabbit	Dwarf Mix	No	Owner Surrender	Owner Surrender	No Time For Pet/Pet Is Too Much Responsibility	2018-2019	Healthy	V0E	59370251	50.555411	-119.010934	British Columbia	413	1	-0.794	5	0.468	5	1.639	2	-0.506
3721	Kitten	Domestic Short Hair Mix	Yes	Owner Surrender	Owner Surrender	Death Of Owner	2016-2017	Healthy	V0E	59370251	50.555411	-119.010934	British Columbia	413	1	-0.794	5	0.468	5	1.639	2	-0.506
3724	Kitten	Domestic Short Hair Mix	Yes	Owner Surrender	Owner Surrender	Death Of Owner	2016-2017	Healthy	V0E	59370251	50.555411	-119.010934	British Columbia	413	1	-0.794	5	0.468	5	1.639	2	-0.506
3725	Kitten	Domestic Short Hair Mix	Yes	Owner Surrender	Stray (No ID)	Found Abandoned	2017-2018	Treatable-Rehabilitatable	V0E	59370251	50.555411	-119.010934	British Columbia	413	1	-0.794	5	0.468	5	1.639	2	-0.506
3728	Cat	Domestic Medium Hair Mix	Yes	Owner Surrender	Owner Surrender	Moving/Evicted - Cant Take Pet Where Owner Going	2019-2020	Treatable-Rehabilitatable	V0E	59370251	50.555411	-119.010934	British Columbia	413	1	-0.794	5	0.468	5	1.639	2	-0.506
3729	Cat	Domestic Medium Hair Mix	No	Owner Surrender	Owner Surrender	Moving/Evicted - Cant Take Pet Where Owner Going	2019-2020	Treatable-Rehabilitatable	V0E	59370251	50.555411	-119.010934	British Columbia	413	1	-0.794	5	0.468	5	1.639	2	-0.506
3732	Dog	Bichon Frise Mix	Yes	Owner Surrender	Owner Surrender	Behaviour - Too Active	2017-2018	Healthy	V0E	59390183	50.460665	-119.5122921	British Columbia	458	2	-0.691	4	0.221	5	1.079	2	-0.634
3741	Dog	Newfoundland Mix	No	Owner Surrender	Owner Surrender	Attacking Livestock	2016-2017	Treatable-Rehabilitatable	V0E	59390183	50.460665	-119.5122921	British Columbia	458	2	-0.691	4	0.221	5	1.079	2	-0.634
3743	Dog	German Shepherd / Husky	Yes	Owner Surrender	Owner Surrender	Moving House	2016-2017	Treatable-Rehabilitatable	V0E	59390183	50.460665	-119.5122921	British Columbia	458	2	-0.691	4	0.221	5	1.079	2	-0.634
3748	Rabbit	Dwarf Mix	No	Owner Surrender	Owner Surrender	Unwanted Litter	2017-2018	Healthy	V0E	59390183	50.460665	-119.5122921	British Columbia	458	2	-0.691	4	0.221	5	1.079	2	-0.634
3751	Cat	Domestic Short Hair Mix	No	Owner Surrender	Owner Surrender	Other	2016-2017	Treatable-Rehabilitatable	V0E	59390183	50.460665	-119.5122921	British Columbia	458	2	-0.691	4	0.221	5	1.079	2	-0.634
3752	Kitten	Domestic Short Hair Mix	No	Owner Surrender	Owner Surrender	Too Many Animals	2018-2019	Treatable-Rehabilitatable	V0E	59390183	50.493185	-119.561975	British Columbia	458	2	-0.691	4	0.221	5	1.079	2	-0.634
3754	Dog	Maremma Sheepdog / Karelian Bear Dog	No	Owner Surrender	Owner Surrender	Too Many Animals	2019-2020	Healthy	V0E	59390183	50.493185	-119.561975	British Columbia	458	2	-0.691	4	0.221	5	1.079	2	-0.634
3757	Kitten	Domestic Short Hair Mix	No	Owner Surrender	Owner Surrender	Too Many Animals	2018-2019	Treatable-Rehabilitatable	V0E	59390183	50.493185	-119.561975	British Columbia	458	2	-0.691	4	0.221	5	1.079	2	-0.634
3764	Dog	Border Collie Mix	Yes	Owner Surrender	Owner Surrender	Other	2016-2017	Treatable-Rehabilitatable	V0E	59390183	50.493185	-119.561975	British Columbia	458	2	-0.691	4	0.221	5	1.079	2	-0.634
3765	Puppy	Boxer / Pit Bull Terrier	No	Owner Surrender	Owner Surrender	Vet Costs	2016-2017	Treatable-Rehabilitatable	V0E	59390183	50.493185	-119.561975	British Columbia	458	2	-0.691	4	0.221	5	1.079	2	-0.634
3768	Dog	Pug Mix	Yes	Owner Surrender	Owner Surrender	Cant Afford Vet Expenses for Procedure/Illness	2017-2018	Treatable-Rehabilitatable	V0E	59390183	50.493185	-119.561975	British Columbia	458	2	-0.691	4	0.221	5	1.079	2	-0.634
3770	Kitten	Domestic Short Hair Mix	No	Owner Surrender	Owner Surrender	Too Many Animals	2018-2019	Treatable-Rehabilitatable	V0E	59390183	50.493185	-119.561975	British Columbia	458	2	-0.691	4	0.221	5	1.079	2	-0.634
3773	Kitten	Domestic Short Hair Mix	No	Owner Surrender	Owner Surrender	Too Many Animals	2018-2019	Treatable-Rehabilitatable	V0E	59390183	50.493185	-119.561975	British Columbia	458	2	-0.691	4	0.221	5	1.079	2	-0.634
3774	Kitten	Domestic Short Hair Mix	Yes	Owner Surrender	Owner Surrender	Too Many Animals	2018-2019	Treatable-Rehabilitatable	V0E	59390183	50.493185	-119.561975	British Columbia	458	2	-0.691	4	0.221	5	1.079	2	-0.634
3776	Kitten	Domestic Short Hair Mix	No	Owner Surrender	Owner Surrender	Too Many Animals	2018-2019	Treatable-Rehabilitatable	V0E	59390183	50.493185	-119.561975	British Columbia	458	2	-0.691	4	0.221	5	1.079	2	-0.634
3779	Kitten	Domestic Short Hair Mix	No	Owner Surrender	Owner Surrender	Too Many Animals	2018-2019	Treatable-Rehabilitatable	V0E	59390183	50.493185	-119.561975	British Columbia	458	2	-0.691	4	0.221	5	1.079	2	-0.634
3780	Kitten	Domestic Short Hair Mix	No	Owner Surrender	Owner Surrender	Too Many Animals	2018-2019	Treatable-Rehabilitatable	V0E	59390183	50.493185	-119.561975	British Columbia	458	2	-0.691	4	0.221	5	1.079	2	-0.634
3784	Kitten	Domestic Medium Hair / Domestic Medium Hair	No	Owner Surrender	Owner Surrender	Other	2016-2017	Treatable-Rehabilitatable	V0E	59390183	50.493185	-119.561975	British Columbia	458	2	-0.691	4	0.221	5	1.079	2	-0.634
3786	Dog	Pit Bull Terrier Mix	No	Owner Surrender	Owner Surrender	Cant Afford	2016-2017	Treatable-Rehabilitatable	V0E	59390183	50.493185	-119.561975	British Columbia	458	2	-0.691	4	0.221	5	1.079	2	-0.634
3787	Dog	Maremma Sheepdog / Karelian Bear Dog	Yes	Owner Surrender	Owner Surrender	No Time For Pet/Pet Is Too Much Responsibility	2019-2020	Healthy	V0E	59390183	50.493185	-119.561975	British Columbia	458	2	-0.691	4	0.221	5	1.079	2	-0.634
3788	Dog	German Shepherd Mix	No	Owner Surrender	Owner Surrender	Life Change-Human Illness/Injury/CareHome/Hospital	2018-2019	Treatable-Rehabilitatable	V0E	59390183	50.493185	-119.561975	British Columbia	458	2	-0.691	4	0.221	5	1.079	2	-0.634
3789	Kitten	Domestic Short Hair Mix	No	Owner Surrender	Owner Surrender	Too Many Animals	2018-2019	Treatable-Rehabilitatable	V0E	59390183	50.493185	-119.561975	British Columbia	458	2	-0.691	4	0.221	5	1.079	2	-0.634
3797	Dog	Dachshund Mix	Yes	Owner Surrender	Owner Surrender	Rescue	2016-2017	Treatable-Manageable	NA	NA	NA	NA	NA	NA	NA	NA	NA	NA	NA	NA	NA	NA
3798	Dog	Shar-Pei Mix	No	Owner Surrender	Owner Surrender	Behaviour - Undersocialized	2019-2020	Treatable-Rehabilitatable	NA	NA	NA	NA	NA	NA	NA	NA	NA	NA	NA	NA	NA	NA
3805	Kitten	Domestic Short Hair Mix	No	Owner Surrender	Owner Surrender	Unwanted Litter	2017-2018	Healthy	V0E	59370251	50.598002	-118.811231	British Columbia	413	1	-0.794	5	0.468	5	1.639	2	-0.506
3806	Kitten	Domestic Short Hair Mix	No	Owner Surrender	Owner Surrender	Unwanted Litter	2017-2018	Healthy	V0E	59370251	50.598002	-118.811231	British Columbia	413	1	-0.794	5	0.468	5	1.639	2	-0.506
3809	Kitten	Domestic Short Hair Mix	No	Owner Surrender	Owner Surrender	Cant Afford	2016-2017	Healthy	V0E	59370251	50.598002	-118.811231	British Columbia	413	1	-0.794	5	0.468	5	1.639	2	-0.506
3810	Cat	Domestic Medium Hair Mix	Yes	Owner Surrender	Owner Surrender	Life Change - Baby/Divorce/lllness/Jail/Travel/etc	2017-2018	Treatable-Rehabilitatable	V0E	59370251	50.598002	-118.811231	British Columbia	413	1	-0.794	5	0.468	5	1.639	2	-0.506
3811	Kitten	Domestic Short Hair Mix	No	Owner Surrender	Owner Surrender	Cant Afford	2016-2017	Healthy	V0E	59370251	50.598002	-118.811231	British Columbia	413	1	-0.794	5	0.468	5	1.639	2	-0.506
3813	Dog	Yorkshire Terrier	No	Owner Surrender	Owner Surrender	Behaviour - Chases Livestock/Farm Animals	2018-2019	Treatable-Rehabilitatable	V0E	59370251	50.598002	-118.811231	British Columbia	413	1	-0.794	5	0.468	5	1.639	2	-0.506
3814	Rabbit	American Mix	No	Owner Surrender	Owner Surrender	Behaviour - Pet Is Not Good With Children	2016-2017	Healthy	V0E	59370251	50.598002	-118.811231	British Columbia	413	1	-0.794	5	0.468	5	1.639	2	-0.506
3818	Dog	Border Collie / Labrador Retriever	No	Owner Surrender	Owner Surrender	Other	2016-2017	Healthy	V0E	59370251	50.598002	-118.811231	British Columbia	413	1	-0.794	5	0.468	5	1.639	2	-0.506
3819	Kitten	Domestic Longhair Mix	No	Owner Surrender	Owner Surrender	Unwanted Litter	2017-2018	Healthy	V0E	59370251	50.598002	-118.811231	British Columbia	413	1	-0.794	5	0.468	5	1.639	2	-0.506
3824	Kitten	Domestic Short Hair Mix	Yes	Owner Surrender	Owner Surrender	Feral/Free Roaming - Living on Person�s Property	2019-2020	Treatable-Rehabilitatable	V0E	59331494	50.994846	-120.2287541	British Columbia	590	1	-0.835	4	-0.021	4	0.345	1	-0.95
3825	Kitten	Domestic Medium Hair Mix	No	Owner Surrender	Owner Surrender	Feral/Free Roaming - Living on Person�s Property	2019-2020	Treatable-Rehabilitatable	V0E	59331494	50.994846	-120.2287541	British Columbia	590	1	-0.835	4	-0.021	4	0.345	1	-0.95
3827	Kitten	Domestic Short Hair Mix	No	Owner Surrender	Owner Surrender	Feral/Free Roaming - Living on Person�s Property	2019-2020	Treatable-Rehabilitatable	V0E	59331494	50.994846	-120.2287541	British Columbia	590	1	-0.835	4	-0.021	4	0.345	1	-0.95
3828	Kitten	Domestic Medium Hair Mix	No	Owner Surrender	Owner Surrender	Feral/Free Roaming - Living on Person�s Property	2019-2020	Treatable-Rehabilitatable	V0E	59331494	50.994846	-120.2287541	British Columbia	590	1	-0.835	4	-0.021	4	0.345	1	-0.95
3829	Kitten	Domestic Short Hair Mix	No	Owner Surrender	Owner Surrender	Feral/Free Roaming - Living on Person�s Property	2019-2020	Treatable-Rehabilitatable	V0E	59331494	50.994846	-120.2287541	British Columbia	590	1	-0.835	4	-0.021	4	0.345	1	-0.95
3830	Cat	Domestic Longhair Mix	Yes	Owner Surrender	Owner Surrender	Allergies - Person Has Allergies To Pet	2017-2018	Treatable-Rehabilitatable	V0E	59331494	50.994846	-120.2287541	British Columbia	590	1	-0.835	4	-0.021	4	0.345	1	-0.95
3831	Kitten	Domestic Short Hair Mix	Yes	Owner Surrender	Owner Surrender	Too Many Cats	2016-2017	Healthy	V0E	59331652	50.834836	-120.067933	British Columbia	382	1	-0.825	2	-0.521	3	-0.107	2	-0.668
[truncated: 27,356 more rows]
